# Supplementary material for: Response of Montane Fish Biodiversity to Landscape and Anthropogenic Activity Under Potential Water Quality Pathways
Source: Ecol Evol. 2025 Apr 9;15(4):e71279. doi: 10.1002/ece3.71279 (PMC11981958; doi:10.1002/ece3.71279)
Supplement: Supplementary file 1 — Data S1. [file ECE3-15-e71279-s002.txt]

amplicon	id	order_name	family_name	genus_name	species_name	ASVID	length	chimera	sequence	T11	T12	T13	T14	T21	T22	T23	T24	T25	T26	T27	T28	T31	T32	T33	T34	T35	T36	Y01	Y02	Y03	Y04	Y05	Y06	Y07	Y08	Y09	Y10	Y11	Y12	Y13	Y14	Y15
YuanRiver	Fish	Cypriniformes	Acheilognathidae	NA	NA	ASV_71	172	N	GCGGTTAAACGAGAGGCCCTAGTTAATAATATTACGGCGTAAAGGGTGGTTAAGGGACACAATAAAATAAAGCCGAACAGCCCCCCGGCCGTCATACGCTTCCGGGAGCTGGAAGCCCAACCCCACGAAAGTGGCTTTAACAAATTTGCCTGACCCCACGAAAGCTGAGGAA	0	0	1	0	1	0	1	1	0	0	1	0	0	0	0	0	0	0	0	0	0	0	1	0	0	0	0	0	0	0	0	0	0
YuanRiver	Fish	Cypriniformes	Xenocyprididae	Hypophthalmichthys	NA	ASV_468	174	N	GCGGTTAAACGAGAGGCCCTAGTTGATAAAACCACGGCGTAAAGGGTGGTTAAGGAAAGCAAAGCAAACTAAAGCCAAATGGCCCTTTGGCCGTCATACGCTTCTAGGTGTCCGAAGCCCAATTATACGAAAGTAGCTTTATTAAGGCCCACCTGACCCACGAAAGCTGAGAAA	0	0	0	0	0	0	0	0	0	0	0	0	0	0	1	0	1	0	0	0	0	0	0	0	0	0	0	0	0	0	0	0	0
YuanRiver	Fish	Centrarchiformes	Sinipercidae	Siniperca	NA	ASV_103	165	N	GCGGTTATACGAGAGGCCCAAGTTGATAGCCCCCGGCGTAAAGAGTGGTTAAGATAACCTGAATACTAAAGCCGAATACCCTCAAAGCTGTTATACGCACCCGAGAGTAAGAAGAACAATCACGAAAGTGGCTTTACAACACCTGAACCCACGAAAGCTATGGTA	0	0	0	0	0	0	0	1	0	1	0	0	1	0	0	0	0	0	0	0	0	0	0	0	0	0	0	0	0	0	0	0	0
YuanRiver	Fish	Perciformes	Gobiidae	Rhinogobius	NA	ASV_405	165	N	GCGGTTATACGAGAGGCCCAAGTTGACAAACGCCGGCGTAAAATGTGGCTATATACAGTATTACACTAAAGCTAAACATCTTCAAAGCTGTTATACGCATCCGAAGACAGGATGCCCTTCCACGAAAGTGGCTTTAAACAATATTAACCCACGAAAGCTAGGAAA	0	0	0	0	0	0	0	0	0	0	0	0	0	0	0	0	0	0	0	0	0	0	0	0	0	0	0	1	0	0	0	1	0
YuanRiver	Fish	Cypriniformes	Acheilognathidae	Acheilognathus	NA	ASV_265	173	N	GCGGTTAAACGAGAGGCCCCAGTTAATAATATTACGGCGTAAAGGGTGGTTAAGGAACACAATAAAATAAAGCCAAACAGCCCCCCGGCTGTCATACGCTTCCGGGAGCTGTAAGCCCGATCCAACGAAAGTGGCTTTAGCAAGATCTGCCTGACCCCACGAAAGCTGAGGGA	0	0	0	0	1	0	1	0	0	0	0	0	0	0	0	0	0	0	0	0	0	0	0	0	0	0	0	0	0	0	0	0	0
YuanRiver	Fish	Clupeiformes	Engraulidae	Coilia	NA	ASV_120	169	N	GCGGTTATACGAGAGACTCTAGTTGACTCACACGGCGTAAAGAGTGGTTATGGAATCATTAAACTAAAGCCGAAAGCCCCCCAGACTGTCATACGCATCCGGGAGCCAGAACTCCACTTTACGAAAGTAGCTCTACCAACGCCTACCAGAACCCACGATAGCTGGGGCA	0	0	0	0	0	0	1	0	0	1	1	0	0	0	0	0	1	0	0	0	0	0	0	0	0	0	0	0	0	0	0	0	0
YuanRiver	Fish	Cypriniformes	Gobionidae	Hemibarbus	Hemibarbus maculatus	ASV_248	172	N	GCGGTTAAACGAGAGGCCCTAGTTGGTAAAACCACGGCGTAAAGGGTGGTTAAGGAAAGCACAACGATAAAGCCGAATGGCCCTCTGGCCGTCATACGCTTCCAGGTGTCCGAAGTCCAACTCACGAAAGTAGCTTTAATATAGCCCACCTGACCCCACGAAAGCTGAGAAA	0	0	0	0	0	0	0	0	0	0	0	0	0	0	0	0	0	0	0	0	0	0	0	0	0	0	0	1	1	0	0	0	1
YuanRiver	Fish	Cypriniformes	Xenocyprididae	Toxabramis	Toxabramis swinhonis	ASV_47	177	N	GCGGTTAAACGAGAGGCCCTAGTTGATAAAACCACGGCGTAAAGGGTGGTTAAGGAGAGCAAGACGATTTTTAAAGCCAAATGGCCCTTTGGCCGTCATACGCTTCTAGGTGTCCGAAGCCCAATTATACGGAAGTAGCTTTAACAAAGCCCACCTGACCCCACGAAAGCTGAGAAA	0	0	0	0	1	0	1	1	1	1	1	0	0	0	1	1	1	0	1	1	1	1	1	1	1	1	0	1	1	1	1	1	1
YuanRiver	Fish	Cypriniformes	Gobionidae	NA	NA	ASV_480	173	N	GCGGTTAAACGAGAGGCCCTAGTTGATATCATCACGGCGTAAAGGGTGGTTAAGGAGGGAAACATAATAAAGCCAAATGGCCCCTTGGCCGTCATACGCTTCTAGGTGCCCGAAGCCCAACCCCACGAAAGTAGCTTTAACAAAACCCACCTGACCCCACGAAAGCTGAGAAA	0	0	0	0	0	0	0	0	0	0	0	0	0	0	0	0	1	0	0	0	0	0	0	0	0	0	0	0	0	0	0	0	0
YuanRiver	Fish	Perciformes	Gobiidae	Rhinogobius	Rhinogobius similis	ASV_455	164	N	GCGGTTATACGAGAGGCCCAAGTTGACGACTACCGGCGTAAAATGTGGCTAATATAGCATTACACTAAAGCTAAACATCTTCAAAGCTGTTATACGCATCCGAAGACAGGATGCCCTTCCACGAAAGTGGCTTTAAACAATATTAACCCATGAAAGCTAGGAAA	0	0	0	0	0	0	0	0	0	0	0	0	0	0	0	0	0	0	1	0	0	0	0	0	0	0	0	0	0	0	0	0	1
YuanRiver	Fish	Synbranchiformes	Mastacembelidae	NA	NA	ASV_239	164	N	GCGGTTATACGAGAGGCTCAAGTTGATAGACCACGGCGTAAAGAGTGGCTAAGAACATTAAAAAATAAAGTCGAATACTCTCAAAGCTGTTATACGCATCCGAAAGTAAGAAGCCCAACCACGAAAGTAACTTTACACATTCTGACTCCACGAAAGCTAGGGTA	0	0	0	0	0	0	0	0	0	0	0	0	0	0	0	0	0	0	0	0	1	0	0	0	0	0	0	1	1	0	1	0	0
YuanRiver	Fish	Cypriniformes	Xenocyprididae	NA	NA	ASV_18	178	N	GCGGTTAAACGAGAGGCCCTAGTTGATAAAACCACGGCGTAAAGGGTGGTTAAGGAGAGCAAGACGATTTTTTAAAGCCAAATGGCCCTTTGGCCGTCATACGCTTCTAGGTGCCCGAAGCCCAATTATACGAAAGTAGCTTTAACAAAGCCCACCTGACCCCACGAAAGCTGAGAAA	1	0	1	0	1	1	1	1	1	1	1	1	1	1	1	0	1	1	1	1	1	1	1	1	1	0	1	1	1	1	1	1	1
YuanRiver	Fish	Cypriniformes	Xenocyprididae	Megalobrama	NA	ASV_320	177	N	GCGGTTAAACGAGAGGCCCTAGTTGATAACACCACGGCGTAAAGGGTGGTTGAGGAGAGCAAGATAATTTTTAAAGCCAAATAGCCCTTTGGCCGTCATACGCTTCTAGGTGTCCGAAGCCCAATCATACGAAAGCAGCTTTAACAAAGCCCACCTGACCCCACGAAAGCTGAGAAA	0	0	0	0	0	0	0	0	0	0	0	0	0	0	0	0	0	0	0	1	0	0	1	1	0	0	0	0	0	0	0	0	0
YuanRiver	Fish	Cypriniformes	Xenocyprididae	Pseudobrama	Pseudobrama simoni	ASV_515	178	N	GCGGTTAGACGAGAGGCCCTAGTTGATAACACCACGGCGTAAAGGGTGGTTAAGGAGCACAAAATAACTTTTTTAAAGCCAAATGGTCCTTTGGCCGTCATACGCTTCTAGGTGTCCGAAGCCCAATATACGAAAGTAGCTTTAATAAAGCCCACCTGACCCCACGAAAGCTGAGAAA	0	0	0	0	0	0	0	0	0	0	0	0	0	0	0	0	0	0	1	0	0	0	0	0	0	0	0	0	0	0	0	0	0
YuanRiver	Fish	Cypriniformes	Balitoridae	NA	NA	ASV_395	169	N	GCGGTTATACGAGAGGCCCTAGTTGATAAACACGGCGTAAAGGGTGGTTAAGGAGAGCAAAAATTAAAGCCAAAGGGCCTCTTGGCCGTCATACGCTACTGAGCGTCCGAAGTCCAAACACGAAAGTAGCTTCAATACTAGCCCACCTGACCCCACGAAAGCTGAGAAA	0	0	0	0	0	0	0	0	0	0	0	0	0	0	0	0	0	0	1	1	0	0	0	0	0	0	0	1	1	0	0	0	1
YuanRiver	Fish	Cypriniformes	Xenocyprididae	Ctenopharyngodon	Ctenopharyngodon idella	ASV_280	173	N	GCGGTTAAACGAGAGGCCCCAGTTGATAACACCACGGCGTAAAGGGTGGTTAAGGAAAGCAAAACAATAAAGCCAAATGGCCCTTTGGCCGTCATATGCTTCTAGGTGTCCGAAGCCCGATCGTACGAAAGTAGCTTTAACAAAGCCCACCTGACCCCACGAAAGCTGAGAAA	0	0	0	0	0	0	1	0	0	1	1	0	0	0	0	0	0	0	0	0	0	0	0	0	0	0	0	0	0	0	0	0	0
YuanRiver	Fish	Cypriniformes	Xenocyprididae	NA	NA	ASV_448	177	N	GCGGTTAAACGAGAGGCCCTAGTTGATAAAACCACGGCGTAAAGGGTGGTCAAGGAGAGCAAGACGATTTTTAAAGCCAAATGGCCCTTTGGCCGTCATGCGCTTCTAGGTGACCGAAGCCCAATTATACGGAAGTAGCTTTAACAAAGCCCACCTGACCCCACGAAAGCTGAGAAA	0	0	0	1	0	0	1	0	0	0	1	0	0	0	0	0	0	0	0	0	0	0	0	0	0	0	0	0	0	0	0	0	0
YuanRiver	Fish	Perciformes	Gobiidae	Rhinogobius	NA	ASV_201	165	N	GCGGTTATGCGAGAGGCCCAAGTTAACAAACGCCGGCGTAAAATGTGGCTATATACAGTATTACACTAAAGCTAAACATCTTCAAAGCTGTTATACGCACCCGGAGACAGGAGGCCCTCCCACGAAAGTGGCTTTAAACAACATTAGCCCACGAAAGCTAGGAAA	0	0	0	0	0	0	0	0	0	0	0	0	0	0	0	0	0	0	0	0	0	0	0	0	0	0	0	0	0	0	0	0	0
YuanRiver	Fish	Perciformes	Odontobutidae	Micropercops	Micropercops swinhonis	ASV_535	163	N	GCGGTTATACGAGAGGCTCGAGTTGATAGACACCGGCGTAAAATGTGGTTAGGAAATAAATAAACTAAAGCCGAACATCTTCAAGGCTGTCATGCGCACCCGAAGATATGAAGTACTACTACGAAAGTAGCTTTAAATATCCGAACCCACGAGAGCTAGACCA	0	0	0	0	0	0	0	0	0	0	0	1	0	0	0	0	0	0	0	0	0	0	0	0	0	0	0	0	0	0	0	0	0
YuanRiver	Fish	Perciformes	Gobiidae	Mugilogobius	NA	ASV_475	164	N	GCGGTTATACGAGGGCCCCAAGTTGACAAACTCCGGCATAAAAAGTGGCTAATATAATATTTCACTAAAGTCAAACACCTTCAAAACTGTTACACGCTCTCGAAGACAGGAAGCCCTTCCACGAAAGTGACTTTAACTACTATTACTCCACGAAAGCTAGGAAA	0	0	0	0	0	0	1	0	0	0	0	0	0	0	0	0	0	1	0	0	0	0	0	0	0	0	0	0	0	0	0	0	0
YuanRiver	Fish	Cypriniformes	Xenocyprididae	NA	NA	ASV_10	178	N	GCGGTTAAACGAGAGGCCCCAGTTGATAAAACCACGGCGTAAAGGGTGGTTAAGGAGTGCAAGATCATTTTTTAAAGCCAAATGGCCCTTTGGCCGTCATACGCTTCTAGGTGTCCGAAGCCCGATCATACGAAAGTAGCTTTAACAAAGCCCACCTGACCCCACGGAAGCTGAGAAA	1	0	1	1	1	1	1	1	1	1	1	1	1	1	1	1	1	1	1	1	1	1	1	1	1	1	1	1	1	1	1	1	1
YuanRiver	Fish	Cypriniformes	Acheilognathidae	Acheilognathus	NA	ASV_452	173	N	GCGGTTAAACGAGAGGCCCCAGTTAATGATATTACGGCGTAAAGGGTGGTTAAGGAACACAATAAAATAAAGCCAAACAGCCCCCCGGCCGTCATACGCTTCCGGGAGCTGGAAGCCCGATCCAACGAAAGTGGCCTTAGCAAGATCTGCCTGACCCCACGAAAGCTGAGGGA	0	0	0	0	0	0	0	0	0	0	0	0	0	0	0	0	0	0	0	0	0	0	0	0	0	0	0	0	0	0	0	0	1
YuanRiver	Fish	Cypriniformes	Xenocyprididae	Ctenopharyngodon	Ctenopharyngodon idella	ASV_144	173	N	GCGGTTAAACGAGAGGCCCCAGTTGATAGCACCACGGCGTAAAGGGTGGTTAAGGAAAGCAAAACAATAAAGCCAAATGGCCCTTTGGCCGTCATACGCTTCTAGGTGTCCGAAGCCCGATCATACGAAAGTAGCTTTAACAAAGCCCACCTGACCCCACGAAAGCCGAGAAA	0	0	0	0	0	0	0	0	0	0	0	0	0	0	0	0	0	0	0	0	0	0	0	0	0	0	0	0	1	0	0	0	1
YuanRiver	Fish	Perciformes	Odontobutidae	Micropercops	Micropercops swinhonis	ASV_533	164	N	GCGGTTATACGAGAGGCTCGAGTTAATAGACACCGGCGTAAAATGTGGTTAGGAAATAAATAAACTAAAGCCGAACATCTTCAAGGCTGTCATACGCACTCGAAGATATGAAGTACTACTACGAAAGTAGCTTTAAAATATCCGAACCCACGAAAGCTAGACCA	0	0	0	0	0	0	0	0	0	0	0	0	0	0	0	0	0	0	1	0	0	0	0	0	0	1	0	0	0	0	0	0	1
YuanRiver	Fish	Cypriniformes	Xenocyprididae	Hypophthalmichthys	Hypophthalmichthys molitrix	ASV_129	176	N	GCGGTTAAACGAGAGGCCCTAGTTGATAAAACCACGGCGTAAAGGGTGGTTAAGGAAAGCAAACAAATTTTAAAGCCAAATGGCCCTTTGGCCGTCATACGCTTCTAGGTGTCCGAAGCCCAATTACACGAAAGTAGCTTTATTAAAGCCCACCTGACCCCACGAAAGCTGAGAAA	1	0	0	0	1	0	0	0	0	1	1	0	0	1	0	1	0	0	0	0	0	0	0	0	0	0	0	0	0	0	1	0	0
YuanRiver	Fish	Cypriniformes	Gobionidae	Microphysogobio	NA	ASV_59	175	N	GCGGTTAAACGAGAGGCCCTAGTTGATATTATTACGGCGTAAAGGGTGGTTAAGGAAGGAAACAATAAATAAAGCCAAATGGCCCCTTGGCCGTCATACGCTTCTAGGTGTCCGAAGCCCAACCCCACGAAAGTAGCTCTAACAAAACCCACCTGACCCCACGAAAGCTGAGAAA	0	0	0	0	1	0	1	1	1	1	1	0	1	1	0	1	0	1	1	0	0	0	1	0	1	0	0	0	1	0	0	1	0
YuanRiver	Fish	Cypriniformes	Xenocyprididae	Hypophthalmichthys	NA	ASV_654	175	N	GCGGTTAGACGAGAGGCCCTAGTTGATAAAACCACGGCGTAAAGGGTGGTTAAGGAAAGCAAAACAAATTAAAGCCAAATGACCCTTTGGCCGTCATACGCTTCTAGGTGTCCGAAGCCCAATTATACGAAAGTAGCTTTATTAAAGCCCACCTGACCCCACGAAAGCTGAGAAA	0	0	0	0	0	0	0	0	0	0	0	0	0	0	0	0	0	0	0	0	0	1	0	0	0	0	0	0	0	0	0	0	0
YuanRiver	Fish	Cypriniformes	Xenocyprididae	Hemiculter	Hemiculter leucisculus	ASV_546	178	N	GCGGTTATACGAGAGGCCCTAGTTGATAAAACCACGGCGTAAAGGGTGGTTAAGGAGAGCAAGACGATTTTTTAAAGCCAAATGGCCCTTTGGCCGTCATACGCTTCTAGGTGCCCGAAGCCCAATTATACGAAAGTAGCTTTAACAAAGCCCACCCGACCCCACGAAAGCTGAGAAA	0	0	0	0	0	0	0	0	0	0	0	0	0	0	0	0	0	0	0	0	0	0	0	0	0	0	0	0	0	1	0	0	0
YuanRiver	Fish	Cypriniformes	Xenocyprididae	Pseudolaubuca	Pseudolaubuca engraulis	ASV_65	177	N	GCGGTTAGACGAAAGGCCCTAGTTGATGGAACCACGGCGTAAAGGGTGGTTAAGGAGAGCAAAATCATTTTTAAAGCCAAATGGCCCTTTGGCCGTCATACGCTTCTAGGTGTCCGAAGTCCCGTTACACGAAAGTAGCTTTAATAAAACCCACCTGACCCCACGAAAGCTGAGGAA	1	0	0	0	0	0	0	1	0	0	1	0	0	0	0	0	1	1	0	0	1	1	1	1	1	1	0	1	1	0	1	0	1
YuanRiver	Fish	Perciformes	Odontobutidae	Micropercops	Micropercops swinhonis	ASV_118	163	N	GCGGTTATACGAGAGGCTCGAGTTGATAGACACCGGCGTAAAATGTGGTTAGGAAATAAATAAACTAAAGCCGAACATCTTCAAGGCTGTCATACGCACCCGAAGATATGAAGTACTACTACGAAAGTAGCTTTAAATATCCGGGCCCACGAAAGCTAGGCCA	0	0	0	0	0	0	1	1	1	0	0	0	0	0	0	0	0	0	0	0	0	0	0	0	0	0	0	0	0	0	0	0	0
YuanRiver	Fish	Perciformes	Gobiidae	NA	NA	ASV_649	166	N	GCGGTTATACGAGAGGCCCGAGTTGACAAACCAACGGCGTAAAAAGTGGTCAGTATAAATGCCCAACTAAAGCCAAACACCTTCAAAGTTGTCATATGCTATCGAAGGTAGGAGGAACCCCCACGAAAGTGGCTTTAAACCATACAACCCCACGAAAGCTAGGAAA	0	0	0	0	0	0	0	0	0	0	1	0	0	0	0	0	0	0	0	0	0	0	0	0	0	0	0	0	0	0	0	0	0
YuanRiver	Fish	Perciformes	Odontobutidae	Micropercops	Micropercops swinhonis	ASV_101	163	N	GCGGTTATACGAGAGGCTCGAGTTGATAGACACCGGCGTAAAATGTGGTTAGGAAATAAATAAACTAAAGCCGAACATCTTCAAGGCTGTCATACGCACCCGAAGATATGAAGTACTACTACGAAAGTAGCTTTAAATACCCGAACCCACGAAGGCTAGACCA	0	0	0	0	1	0	0	0	0	0	0	0	0	0	0	0	0	0	0	0	0	0	0	0	0	0	0	0	0	0	0	0	0
YuanRiver	Fish	Cypriniformes	Acheilognathidae	Acheilognathus	Acheilognathus chankaensis	ASV_115	173	N	GCGGTTAAACGAGAGGCCCTAGTTAATAATATTACGGCGTAAAGGGTGGTTAAGGAACACAATAAAATAAAGCCAAACAGCCCCCCGGCCGTCATACGCTTCCGGGAGCTGGAAGCCCGATCCAACGAAAGTGGCTTTAGCAAAATCTGCCTGACCCCACGAAAGCTGAGGGA	0	0	0	0	0	0	0	0	0	0	0	0	0	0	0	0	0	0	0	1	0	0	1	0	1	0	0	0	0	0	0	1	0
YuanRiver	Fish	Cypriniformes	Cyprinidae	NA	NA	ASV_417	173	N	GCGGTTAGACGAGAGGCCCTAGTTGATATTACAACGGCGTAAAGGGTGGTTGGGGACTAAAATTCTTTTTAAAGCCAAATGGCCCCTTGGCCGTCATACGCTTCTGGGTGTCCGAGGCCCTATATACGAAAGCAGCTTTAACAAACTTACCCGACCCCACGAAAGCTGAGAAA	0	0	0	0	1	0	0	0	0	0	0	0	0	0	0	0	0	1	0	0	0	0	0	0	0	0	0	0	0	0	0	0	0
YuanRiver	Fish	Cypriniformes	Cyprinidae	NA	NA	ASV_230	169	N	GCGGTTAGACGAGAGGCCCTAGTTGATATTACAACGGCGTAAAGGGTGGTTAAGGATAAACAAAAATAAAGTCAAATGGCCCCTTGGCCGTCATACGCTTCTAGGAGTTTGAAGCCCTAATACGAAAGTAACTTTAATAAACCCGCCTGACCCCACGAAAGCTGAGGAA	0	0	0	0	0	0	0	0	0	0	0	0	0	0	0	0	0	0	0	1	0	0	0	0	0	0	0	0	0	0	0	0	0
YuanRiver	Fish	Osmeriformes	Salangidae	NA	NA	ASV_507	164	N	GCTGTTAGACGGGTGGCCCAGGTTGAAAATCACCGGCGTAAAGAGTGGTTAGGGAAACAAAAAACTAAAGCCGAATACCCTCCAGGCCGTGATACGCTCCCGAGGACATGAAGCCCCACTACGAAAGTGGCTTTAATTCACCTGAACCCACGACAACTAAGACA	1	0	0	0	0	0	1	0	0	0	0	0	0	0	0	0	0	0	0	0	0	0	0	0	0	0	0	0	0	0	0	0	0
YuanRiver	Fish	Cypriniformes	Gobionidae	Pseudorasbora	Pseudorasbora parva	ASV_243	173	N	GCGGTTAAACGAGAGGCCCTAGTTGATAATATTACGGCGTAAAGGTTGGTTAAGGAAAATAAATTAATAAAGCCAAATGGCCCTTTGGCCGTCATACGCTCCTAGGTGTCCGAGGCCCGATTTTACGAGAGTAGCTTTAACATAATTAACCTGACCCCACGAAAGCTGAGAAA	0	0	0	0	1	0	0	0	0	0	0	0	0	0	0	0	0	0	0	0	0	0	0	0	0	0	0	0	0	0	0	0	0
YuanRiver	Fish	Cypriniformes	Cyprinidae	NA	NA	ASV_206	169	N	GCGGTTAGACGAGAGGCCCTAGTTGATATTACAACGGCGTAAAGGGTGGTTAAGGATAAACAAAAATAAAGTCAAATGGCCCCTTGGCCGTCATACGCTTCTAGGAGTCCGAAGCCTTAATACGAAGGTAACTTTAATAAACCCACCTGACCCCACGAAAGCTGAGAAA	0	0	0	0	0	0	0	0	0	0	0	0	0	0	0	0	0	0	0	0	0	0	0	0	0	0	0	0	0	0	0	1	0
YuanRiver	Fish	Cypriniformes	Xenocyprididae	Hemiculter	Hemiculter leucisculus	ASV_429	178	N	GCGGTTAAACGAGAGGCCCTAGTTGATAAAACCACGGCGTAAAGGGTGGTTAAGGAGAGCAAGACGATTTTTTAAAGCCAAATGGCCCTTTGGCCATCATACGTTTCTAGGTGCCCGAAGCCCAATTATACGAAAGTAGCTTTAACAAAGCCCACCTGACCCCACGAAAGCTGAGAAA	0	0	0	0	0	0	1	0	0	0	1	0	0	0	0	1	0	0	0	0	0	0	0	0	0	0	0	0	0	0	0	0	0
YuanRiver	Fish	Cypriniformes	Nemacheilidae	NA	NA	ASV_13	168	N	GCGGTTATACGAGAGGCCCTAGTTAATAGCCACGGCGTAAAGGGTGGTTAGGGATAAACATAAATAAAGCCGAAGGGCCTCCTGGCCGTCATACGCTCCTGAGTGTCCGAAGCCCATAAGCGAAAGTAGCTTTAATATAGTCAACCTGACTCCACGAAAACTGAGAAA	0	0	0	0	0	0	0	0	0	0	1	0	0	0	0	0	0	0	1	1	1	1	1	1	1	1	1	1	1	1	1	1	1
YuanRiver	Fish	Cypriniformes	Xenocyprididae	NA	NA	ASV_254	178	N	GCGGTTAAACGAGAGGCCCTAGTTGATAAAACCACGGCGTAAAGGGTGGTTAAGGAGAGCAAGACGATTTTTTAAAGCCAAGTGGCCCTTTGGCCGTCATACGCTTCTAGGTGCCCGAAGCCCAATTATAGGAAAGTAGCTTTGACAAAGCCCACCTGACCCCACGAAAGCTGAGAAA	0	0	0	0	0	0	0	0	0	0	0	0	0	1	0	0	0	0	0	0	0	0	0	0	0	0	0	0	0	0	0	0	0
YuanRiver	Fish	Cypriniformes	Gobionidae	Hemibarbus	NA	ASV_69	172	N	GCGGTTAAACGAGAGGCCCTAGTTGATATTATTACGGCGTAAAGGGTGGTTAAGGAAAGCACAACAATAAAGCCGAATGGCCCTCTGGCCGTCATACGCTTCCAGGTGTCCGAAGTCCAACTCACGAAAGTAGCTTTAATATAGCCCACCTGACCCCACGAAAGCTGAGAAA	0	0	0	0	0	0	0	0	0	1	0	0	0	0	0	0	1	0	1	1	1	0	1	1	1	1	0	0	1	1	0	0	0
YuanRiver	Fish	Perciformes	Osphronemidae	Macropodus	NA	ASV_354	164	N	GCGGTTATACGAGAGGCTCAGGTTGATAATTAACGGCGTAGAGAGTGGTTAAATTAACAACAAAACTAAGGCCGAAAATTTTCACAGCTGTTATACGCACTCGAAGGTAAGAAGCTCAACTACGAAAGTGACCTTATATGTTTGAACCCACGAAAGCCAAGACA	0	0	0	0	0	0	0	0	0	0	0	0	0	0	0	0	0	0	0	0	0	0	1	1	0	0	0	0	0	0	0	0	0
YuanRiver	Fish	Perciformes	Gobiidae	NA	NA	ASV_555	166	N	GCGGTTATACGAGAGGCCCGAGTTGACAAACCAACGGCATAAAAAGTGGTTAGCATAAATGCCCAACTAGAGCCAAACACCTTCAAAGTTGTCATATGCTATCGAAGGTAGGAGGAACCCCCACGAAAGTGGCTTTAAACCACACAACCCCACGAAAGCTAGGAAA	0	0	0	0	0	0	0	0	0	0	0	0	0	0	0	0	0	0	0	0	0	0	0	0	0	0	0	0	1	0	0	0	0
YuanRiver	Fish	Cypriniformes	Cobitidae	Paramisgurnus	Paramisgurnus dabryanus	ASV_550	169	N	GCGGTTATACGAGAGGCCCCAGTTGATGAACACGGCGTAAAGGGTGGTTAAGGTTTAACTAAAATAAAGTCAAAAGACTTCTTGGCCGTCATACGCCCCTGAACGTTTGAAGCTCACATACGAAAGTAACTTTAGTATTAGCCCACCTGCCCCCACGAAAACTGAGAAA	0	0	0	0	0	0	0	0	0	0	0	1	0	0	0	0	1	0	0	0	0	0	0	0	0	0	0	0	0	0	0	0	0
YuanRiver	Fish	Beloniformes	Hemiramphidae	Hyporhamphus	Hyporhamphus intermedius	ASV_43	167	N	GCGGTTATACGAGAGGCCTAAGTTGATAAGCACCGGCGTAAAGAGTGGTTAGGAGTAAAAACATAAACTAAAGCCGAACGCCCTCAAGGCTGTGATACGTCTACGAAGGTAAGAAGCTCTTCCACGAAAGTGGCTTTAATGTATCTGACCCCACGAGAGCTGAGAAA	0	0	0	0	0	1	1	1	0	1	1	0	1	0	1	0	1	1	1	0	1	0	1	1	1	1	0	0	1	1	1	1	1
YuanRiver	Fish	Cypriniformes	Gobionidae	Pseudorasbora	Pseudorasbora parva	ASV_304	173	N	GCGGTTAAACGAGAGGCCCTAGTTGATAATATTGCGGCGTAAGGGGTGGTTAAGGAAAATAAATTAATAAAGCCAAATGGCCCTTTGGCCGTCATACGCTCCTAGGTGTCCGAGGCCCGATTTTACGAAAGTAGCTTTAACATAATTAACCTGACCCCACGAAAGCTGAGAAA	0	0	0	0	0	0	0	0	0	0	0	0	0	0	0	0	0	0	0	0	1	0	1	0	0	0	0	0	0	0	0	0	0
YuanRiver	Fish	Cypriniformes	Gobionidae	Abbottina	Abbottina rivularis	ASV_393	170	N	GCGGTTAGACGAGAGGCCCCAGTTGATATTAATACGGCGTAAAGGGTGGTTAAGGAAAATAAATTAATAAAGCCAAATGGCCCTTTGGCTGTCATACGCTCCTAGGTGTCCGAGGCCCTAATACGAAAGTAACTTTAATGAACCCACCTGACCCCACGAAAGCTGAGAAA	0	0	0	1	0	0	0	0	0	0	0	0	1	0	0	0	0	0	0	0	0	0	0	0	0	0	0	0	0	0	0	0	0
YuanRiver	Fish	Beloniformes	Adrianichthyidae	Oryzias	NA	ASV_299	164	N	GCGGTTATACGAGAGGTTCGAGCTGATAGATAACGGCGTAAAGAGTGGTCAATTTAAACGAAAAGCTAAAGCCGAATGTTTTCAAAGCTGTTATACGCACTCGAAAATAAGAAGATCAAAAACGAAAGTAACTTTAACTTTATGAACCCACGAAAACTATGAAA	0	0	0	0	0	0	0	0	0	0	0	0	0	1	0	0	0	0	0	0	0	0	0	0	0	0	0	0	0	0	0	0	0
YuanRiver	Fish	Cypriniformes	Xenocyprididae	Ctenopharyngodon	Ctenopharyngodon idella	ASV_166	172	N	GCGGTTAAACGAGAGGCCCTAGTTGATAAAACCACGGCGTAAAGGGTGGTTAAGGAAAGCAAAACAATAAAGCCAAATGGCCTTTGGCCGTCATACGCTTCTAGGTGTCCGAAGCCCGATCATACGAGAGTAGCTTTAACAAAGCCCACCTGACCCCACGAAAGCTGAGAAA	0	0	0	0	0	0	0	0	0	0	0	0	0	0	0	0	0	0	0	0	0	0	0	0	0	0	0	0	0	0	0	0	0
YuanRiver	Fish	Perciformes	Gobiidae	Mugilogobius	Mugilogobius myxodermus	ASV_437	164	N	GCGGTTATACGAGGGGCCCAAGTTGACAGACTCCGGCATAAAAAGTGGCTAATATAATATTTCACTAAAGTCAAACACCTTCAAAACTGTTACACGCTCTCGAAGACAGGAAGCCCTTCCACGAAAGTGACTTTAACTACTATTACTCCACGAAAGCTAGGAAA	0	0	0	0	0	0	0	0	0	1	0	0	0	0	0	0	0	0	0	0	0	1	1	0	0	0	0	0	0	0	1	0	0
YuanRiver	Fish	Cypriniformes	Cobitidae	NA	NA	ASV_55	169	N	GCGGTTATACGAGAGGCCCCAGTTGATGAACACGGCGTAAAGGGTGGTTAAGGTTTAACTAAAATAAAGTCAAAAGACTTCTTGGCCGTCATACGCCCCTGAACATCTGAAGCCCATATACGAAGGTAACTTTAATATTAGCCCACCTGACCCCACGAAAACTGAGAAA	1	1	0	0	1	0	1	0	0	0	1	0	1	1	0	0	1	0	1	0	1	0	1	0	1	0	0	0	0	0	0	0	1
YuanRiver	Fish	Clupeiformes	Engraulidae	Coilia	NA	ASV_423	169	N	GCGGTTATACGAGAGACCCTAGTTGACTCACACGGCGTAAAGAGTGGTTATGGGACTATTAAACTAAAGCCGAAAGCCCCCCAGACTGTCATACGCATCCGGGAGCCAGAACTCCACTTTACGAAAGTAGCTTTACCAACGCCTACCAGAACCCACGATAGCTGGGGCA	0	0	0	0	0	0	0	0	0	0	0	0	0	0	0	0	0	0	0	1	0	0	0	0	0	0	0	0	1	1	0	0	0
YuanRiver	Fish	Perciformes	NA	NA	NA	ASV_339	166	N	GCGGTTATACGAGAGGCTCAGGCTGATAGACGCCGGCGTAAAGAGTGGTTAATAAGTAATGAAACTAAAAGCTAAACACCCTCAAAGCCGCTATACGCAGCCGAGGGCAGGACAAACCCCCACGAAAGTGGCTTTAAAAATTATGAACCCACGAAAAACTAGGACA	0	0	0	0	1	0	1	0	0	0	0	0	0	0	0	0	0	0	0	0	0	0	0	0	0	0	0	0	0	0	0	0	0
YuanRiver	Fish	Cypriniformes	Acheilognathidae	Acheilognathus	Acheilognathus macropterus	ASV_127	172	N	GCGGTTAAACGAGAGGCCCCAGTTAATAATATTACGGCGTAAAGGGTGGTCAAGGAACACAATAAAATAAAGCCAAACAGCCCCCCGGCCGTCACACGCTTCCGGGAGCCGGAAGCCCGATCCAACGAAAGTGGCTTTAGCAAGATCTGCCTGACCCCACGAAAGCTGAGGG	0	0	0	0	1	0	0	0	0	0	1	0	0	0	0	0	0	0	0	0	0	0	0	0	0	0	0	0	0	0	0	0	0
YuanRiver	Fish	Clupeiformes	Engraulidae	Coilia	NA	ASV_416	169	N	GCGGTTATACGAGAGACCCTAGTTGACTCGCACGGCATAAAGAGTGGTTATGGAATCATTAAACTAAAGCCGAAAGCCCCCCAGACTGTCATACGCATCCGGGAGCCAGAACTCCACTTTACGAAAGTAGCTTTACCAACGCCTACCAGAACCCACGATAGCTGGGGCA	0	0	0	0	0	0	0	0	0	0	0	0	0	0	0	0	0	0	0	0	0	0	0	0	0	1	0	0	0	0	0	1	0
YuanRiver	Fish	Perciformes	Gobiidae	Rhinogobius	Rhinogobius similis	ASV_142	164	N	GCGGTTATACAAGAGGCCCAAGTTGACGACTACCGGCGTAAAATGTGGCTAATATAGTATTACACTAAGGCTAAACATCTTCAAAGCTGTTATACGCATCCGAAGACAGGATGCCCTTCCACGAAAGTGGCTTTAAACAATATTAACCCACGAAAGCTAGGAAA	0	0	0	1	0	0	1	0	0	1	0	0	0	0	0	0	0	0	0	0	0	0	0	0	0	0	0	0	0	0	0	0	0
YuanRiver	Fish	Perciformes	Gobiidae	Rhinogobius	NA	ASV_397	164	N	GCGGTTATACGGGAGGCCCAAGTTAACAACGCCGGCGTAAAATGTGGCTATATACAGTATTACACTAAGGCTAAACATCTTCAAAGCTGTTATACGCACCCGAAGACAGGAGGCCCCTCCACGAAAGTGGCTTTAAACAACATTAGCCCACGAAAGCTAGGAAA	0	0	0	0	0	0	1	0	0	0	0	0	0	0	0	0	0	1	0	0	0	0	0	0	0	0	0	0	0	0	0	0	0
YuanRiver	Fish	Cypriniformes	Cobitidae	Misgurnus	Misgurnus anguillicaudatus	ASV_359	170	N	GCGGTTATACGAGAGGCCCCAGTTGATAGACACGGCGTAAAGGGTGGTTAAGGTTTAGTAAAAATAAAGCCAAAAGACCTCTTGGCTGTCATACGCCCCTGAGTCTCCGAAGCCCACATACGAAGGTAGCTTTAATACTATATTTACCTGACTCCACGAAAGCTGAGAAA	0	0	0	0	0	0	0	0	0	0	0	0	0	0	0	0	0	0	0	0	1	0	0	0	0	0	0	0	0	0	0	0	1
YuanRiver	Fish	Perciformes	Gobiidae	Rhinogobius	Rhinogobius cliffordpopei	ASV_68	165	N	GCGGTTATACGAGAGGCCCAAGTTGACAAACACCGGCGTAAAATGTGGCTATATACAGTATTGCACTAAAGCTAAACATCTTCAAAGCTGTTATACGCACCCGAAGACAGGAGGCCCCTCCACGAAAGTGGCTTTAAATAACATTAGCCCACGAAAGCTAAGAAA	0	0	0	0	1	1	0	0	1	0	0	0	1	1	0	0	0	0	1	1	1	0	1	1	1	0	0	1	1	0	0	1	1
YuanRiver	Fish	Perciformes	Gobiidae	NA	NA	ASV_114	166	N	GCGGTTATACGAGAGGCCAGAGTTGACAAACCAACGGCATAAAAAGTGGTTAGTATAAATGCCCAGCTAAAGCCAAACACCTTCAAAGTTGTCATATGCTATCGAAGGTAGGAGGAACCCCCACGAAAGCGGCTTTAAACCATACAACCCCACGAAAGCTAGGAAA	0	0	0	0	1	0	0	1	0	0	0	0	0	0	0	0	0	0	0	0	0	0	0	0	0	0	0	0	0	0	0	0	0
YuanRiver	Fish	Cypriniformes	Xenocyprididae	NA	NA	ASV_606	177	N	GCGGTTAAACGAGAGGCCCTAGTTGATAACACCACGGCGTAAAGGGTGGTTAAGGAGAGTAACATATTTTTTAAAGCCAAATGGCCCTTTGGCCGTCATACGCTTCTAGGTGTCCGAAGCCCAATTACACGAAAGCAGCTTTAATAAAGCCCACCTGACCCCACGAAAGCTGAGAGA	1	0	0	0	0	0	0	0	0	0	1	0	0	0	0	0	0	0	0	0	0	0	0	0	0	0	0	0	0	0	0	0	0
YuanRiver	Fish	Siluriformes	Bagridae	Tachysurus	NA	ASV_383	169	N	GCGGTTATACGAAAGACCCTAGTTAATAAATACGGCGTAAAGGGTGGTTAAGGAAAACAAGTAATAAAGCTAAAGACCCTCTAAGCTGTCATACGCATTCCGAGAGCACGAAACCCAAACACGAAAGTAGCTTTAAACATTATTACCTGACCCCACGAAAGCTGAGAAA	0	0	0	0	0	0	0	0	0	0	0	0	0	0	0	0	0	0	0	1	0	0	0	0	0	0	0	0	0	0	0	0	0
YuanRiver	Fish	Mugiliformes	Mugilidae	Planiliza	Planiliza haematocheilus	ASV_214	167	N	GCGGTTATACGAGAGGTCCAAGCTGACAGCCATCGGCGTAAAGAGTGGTTAAGTTAACCTGACACAACTAAAGTCGAACGCCCCCAAGACCGTTATACGTGCTCGGAGGTATGAAGCCCAACGACGAAAGTGGCTTTAAAATTCCTGACCCCACGAAAGCTGTGAAA	0	0	0	0	0	0	0	0	0	0	0	0	0	0	0	0	0	0	1	0	0	0	0	1	1	0	0	0	0	0	0	0	0
YuanRiver	Fish	Siluriformes	Bagridae	Tachysurus	NA	ASV_46	169	N	GCGGTTATACGAAAGACCCTAGTTGATAAATACGGCGTAAAGGGTGGTTAAGGAAAACAAGTAATAAAGCTAAAGACCCTCTAAGCTGTCATACGCATTCCGAGAGCACGAAACCCAAACACGAAAGTAGCTTTAAACATTATTACCTGACCCCACGAAAGCTAAGAAA	1	1	1	0	1	0	1	1	1	1	1	0	1	1	1	1	1	1	1	1	1	1	1	1	1	1	1	1	1	1	1	1	1
YuanRiver	Fish	Osmeriformes	Salangidae	Neosalanx	NA	ASV_415	164	N	GCGGTTAAACGGGTGGCCCAAGTTGAAAATCTCCGGCGTAAAGAGTGGTTAGGGAAACAAAAAACTAAAGTCGAACACCCTCCAGGCCGTGATACGCTTCCGAGGGCATGAAGCCCCGCTACGAAAGTGGCTTTAATACACCTGAACCCACGACAACTAAGACA	1	0	0	0	0	0	0	0	0	0	0	0	0	0	0	0	0	0	0	0	0	0	0	0	0	0	0	0	0	0	0	0	0
YuanRiver	Fish	Beloniformes	Adrianichthyidae	Oryzias	NA	ASV_672	164	N	GCGGTTACACGATAGGTTCAAGCTGATAGATAACGGCGTAAAGAGTGGTTAATTTAAACGAAAAGCTAAAGTCGAATGTTTTCAAAACTGTTATACGCACTCGAAAATAAGAAGATCAAAAACGAAAGTAACTTTAACTTTATGAACCCGCGAAAGCTATGAAA	0	0	0	0	0	0	0	0	0	0	0	0	0	0	0	0	0	0	0	0	0	0	0	0	0	0	0	0	0	0	0	1	0
YuanRiver	Fish	Siluriformes	Bagridae	NA	NA	ASV_155	169	N	GCGGTTATACGAAAGACCCTAGTTGATAAATACGGCGTAAAGGGTGGTTAAGGAAAACAAGTAATAAAGCTAAAGACCCTCAAAGCCGTCATACGTATTCCGAGAGCACGAAACCCAGACACGAAAGTAGCTTTAAACATTATTACCTGACCCCACGAAAGCTAAGAAA	0	0	0	0	0	0	0	0	0	0	0	0	0	0	0	0	0	0	0	0	0	0	1	0	1	0	0	0	0	0	0	0	0
YuanRiver	Fish	Synbranchiformes	Mastacembelidae	NA	NA	ASV_41	164	N	GCGGTTATACGAGAGGCTCAAGTTGATAGACCACGGCGTAAAGAGTGGTTAAGAACATTAAAAAATAAAGTCGAATACTCTCAAAGCTGTTATACGCATCCGAAAGTAAGAAGCCCAACTACGAAAGTAACTTTACACATTCTGACTCCACGAAAGCTAGGGTA	1	0	1	1	1	1	0	1	1	1	1	1	1	1	0	0	1	1	1	1	1	0	1	1	1	1	1	1	1	0	1	0	1
YuanRiver	Fish	Cypriniformes	Xenocyprididae	NA	NA	ASV_124	178	N	GCGGTTAAACGAGAGGCCCTAGTTGATAGCACCACGGCGTAAAGGGTGGTTAAGGGGAGCAAGATAATTTTTTAAAGCCAAATGGCCCTTTGGCCGTCATACGCTTCTAGGTGTCCGAAGCCCAATCATACGAAAGTAGCTTTAATCAAGCCCACCTGACCCCACGAAAGCTGAGAAA	0	0	0	0	0	0	0	0	0	0	0	0	0	0	0	0	0	0	0	0	0	0	0	0	0	0	0	1	1	0	0	0	0
YuanRiver	Fish	Cypriniformes	Cobitidae	Paramisgurnus	Paramisgurnus dabryanus	ASV_252	169	N	GCGGTTATACGAGAGGCCCCAGTTGATGAACACGGCGTAAAGGGTGGTTAAGGTTTAATTAAAATAAAGTCAAAAGACTTCTTGGCCGTCATACGCCCCTGAACATCTGAAGCCCATATACGAGGGTAACTTTAATATTAGCCCACCTGACCCCACGAAAACTGAGAAA	1	0	0	0	0	0	0	0	0	0	1	0	0	0	0	0	0	1	0	0	0	0	1	0	0	0	0	0	0	0	0	0	0
YuanRiver	Fish	Cypriniformes	Xenocyprididae	NA	NA	ASV_178	170	N	GCGGTTAAACGAGAGGCCCTAGTTGATAATATTACGGCGTAAAGGGTGGTTAAGGGAAACAAATTAAAGCCAAATGGCCCTTTGGCCGTCATACGCTTCTAGGTGTCCGAAGCCCAATTATACGAAGGTAGCTTTATTAAAGCCCACCTGACCCCACGAAAGCTGAGAAA	0	0	0	0	0	0	0	0	0	0	0	0	0	0	0	0	0	0	1	0	1	0	0	0	0	0	0	1	1	0	0	0	0
YuanRiver	Fish	Clupeiformes	Engraulidae	Coilia	NA	ASV_189	169	N	GCGGTTATACGAGAGACCCTAGTTGACTCACACGGCGTAAAGAGCGGTTATGGAACCATTAAACTAAAGCCGAAAGCCCCCCAGACTGTCATACGCATCCGGGAGCCAGAACTCCACTTTACGAGAGTAGCTTTACCAACGCCTACCAGAACCCACGATAGCTGGGGCA	0	0	0	0	0	1	0	0	0	0	1	0	0	0	0	0	0	0	0	0	0	0	0	0	0	0	0	0	0	0	0	0	0
YuanRiver	Fish	Cypriniformes	Xenocyprididae	Hemiculter	Hemiculter leucisculus	ASV_303	178	N	GCGGTTAAACGAGAGGCCCTAGTTGATAAAACCACGGCGTAAAGGGTGGTTAAGGAGAGCAAGACGATTTTTTAGAGCCAAATGGCCCTTTGGCCGTCATACGCTTCTAGGTGCCCGAAGCCCAATTATACGAAAGTAGCTTTAACAAGGCCCACCTGACCCCACGAAAGCTGAGAAA	0	0	0	0	0	0	0	1	0	0	0	0	1	0	1	0	0	0	0	0	0	0	0	0	0	0	0	0	0	0	0	0	0
YuanRiver	Fish	Perciformes	Osphronemidae	Macropodus	NA	ASV_378	164	N	GCGGTTATACGAGAGACTCAGGTTGATAATTAACGGCGTAAAGAGTGGTTAAATTAACAACAAAACTAAGGCCGAAAATTTTCACAGCTGTTATACGCACTCGAAGGTAAGAAGCTCAACTACGAAAGTGACCTTATATGTTTGAACCCACGAAAGCCAAGACA	0	0	0	0	0	0	0	0	0	0	0	0	0	0	0	0	0	0	1	0	1	0	0	1	0	0	1	0	0	0	0	0	0
YuanRiver	Fish	Cypriniformes	Gobionidae	Abbottina	Abbottina rivularis	ASV_563	170	N	GCGGTTAAACGAGAGGTCCCAGTTGATATTAGTACGGCGTAAAGGGTGGTTAAGGAAAATAAATTAATAAAGCCAAATGGCCCTTTGGCTGTCATACGCTCCTAGGTGTCCGAGGCCCAATCACACGAAAGTAGCTTTAAAACCCGCCTGACCCCACGAAAGCTGAGAAA	0	0	0	0	0	0	0	0	0	0	0	0	0	0	0	0	0	0	0	0	1	0	0	0	0	0	0	1	0	0	0	0	0
YuanRiver	Fish	Siluriformes	Siluridae	Silurus	NA	ASV_30	166	N	GCGGTTATACGAAAGACCCTAGTTAATAGACACGGCGTAAAGGGTGGTTAAGGAATATAATAAATAAAGCTAAAGGCCCTCTAAGCCGTTATACGCACTCCGAGGATACGAAGCCCAAACACGAAAGTAGCTTTAAACCCCTCCTGACCCCACAAAAGCTAAGAAA	0	1	1	0	1	0	1	1	1	1	1	1	1	1	1	1	1	1	1	1	1	1	1	1	1	1	1	1	1	1	1	1	1
YuanRiver	Fish	Cypriniformes	Gobionidae	Microphysogobio	NA	ASV_495	175	N	GCGGTTAAACGAGAGGCCCTAGTTGATATTATTACGGCGTAAAGAGTGGTTAAGGAAGGAAACAATAAATAAAGCCAAATGGCCCCTTGGCCGTCATACGCTTCTAGGTGTCCGAAGCCCAACCCCACGAAAGTAGCTTTAACAAAACCCACCTGACCCCACGAAAGCTGAGAAA	1	0	0	0	0	0	0	0	0	0	0	0	0	0	0	0	0	0	0	0	0	0	0	0	0	0	0	0	0	0	0	0	0
YuanRiver	Fish	Synbranchiformes	Mastacembelidae	NA	NA	ASV_330	164	N	GCGGTTATACGAGAGGCTCAAGTTGATAGACCACGGCGTAAAGAGTGGTTAAGAACATTAAAAAATAAAGTCGAATACCCTCAAAGCTGTTATGCGCATCCGAAAGTAAGAAGCCCAACTACGAAAGTAACTTTACACATTCTGACTCCACGAAAGCTAGGGTA	0	0	0	0	0	0	0	0	0	0	0	0	0	0	0	0	0	0	0	0	0	0	0	0	1	1	0	0	0	0	0	0	0
YuanRiver	Fish	Cypriniformes	Acheilognathidae	Acheilognathus	Acheilognathus chankaensis	ASV_315	173	N	GCGGTTAAACGAGAGGCCCTAGTTGATGGGATTGCGGCGTAAAGGGTGGTTAGGGGCTGTAACCTAATAAAGCTGAATAGCTCTCCGGCCGTCATACGCTTCCAGGCGCTAGAAACCCAATTAAACGAAAGTAGCTTTAATAAAATTCACCTGACCCCACGAGAGCTAAGAAA	0	0	0	0	0	0	0	0	0	0	0	0	0	0	0	0	0	0	0	0	0	0	0	1	1	0	0	0	1	1	1	1	1
YuanRiver	Fish	Cypriniformes	Xenocyprididae	Pseudobrama	Pseudobrama simoni	ASV_19	178	N	GCGGTTAAACGAGAGGCCCTAGTTGATAACACCACGGCGTAAAGGGTGGTTAAGGAGCACAAAATAACTTTTTTAAAGCCAAATGGCCCTTTGGCCGTCATACGCTTCTAGGTGTCCGAAGCCCAATATACGAAAGTAGCTTTAATAAAGCCCACCTGACCCCACGAAAGCTGAGAAA	1	0	1	1	0	1	1	1	1	1	1	1	0	1	1	0	1	1	1	1	1	0	1	1	1	0	0	1	1	1	1	0	0
YuanRiver	Fish	Cypriniformes	Cobitidae	Misgurnus	Misgurnus anguillicaudatus	ASV_36	170	N	GCGGTTATACGAGAGGCCCCAGTTGATGGACACGGCGTAAAGGGTGGTTAAGGTTTAGTAAAAATAAAGCCAAAAGACCTCTTGGCTGTCATACGCCCCTGAGTCTCCGAAGCCCACATACGAAGGTAGCTTTAATACTATATTCACCTGACCCCACGAAAGCTGAGAAA	1	0	1	1	1	1	1	1	0	1	1	1	1	1	1	0	1	1	1	0	1	0	0	0	0	0	0	0	0	1	0	0	0
YuanRiver	Fish	Synbranchiformes	Mastacembelidae	NA	NA	ASV_402	164	N	GCGGTTATACGAGAGGCTCAAGTTGATAGACCACGGCGTAAAGAGTGGTTAAGAACATTAAAAAATAAAGTCGAATACTCTCAAAGCTGTTATACGCATCCGAAAGTAAGAAGCCCAACTACGAAAGTAACTTTACACATTCTGACTCCACGAAAGCTAGGCCA	0	0	0	1	0	0	0	0	0	0	0	0	1	0	0	0	0	1	0	0	0	0	0	0	0	0	0	0	0	0	0	0	0
YuanRiver	Fish	Cypriniformes	Xenocyprididae	NA	NA	ASV_482	177	N	GCGGTTAAACGAGAGGCCCCAGTTGATAAAACCACGGCGTAAAGGGTGGTTAAGGAGTGCAAGATCATTTTTAGAGCCAAATGGCCCTTTGGCCGTCATACGCTTCTAGGTGTCCGAAGCCCGACCATACGAAAGTAGCTTTAACAAAGCCCACCTGACCCCACGAAAGCTGAGAAA	0	0	0	0	0	0	0	0	0	0	0	0	0	0	0	0	0	0	0	0	0	1	0	0	0	0	0	0	0	0	1	0	1
YuanRiver	Fish	Cypriniformes	Acheilognathidae	Rhodeus	Rhodeus sinensis	ASV_358	173	N	GCGGTTAAACGAGAGGCCCTAGTTGATAGTATTGCGGCGTAAAGGGTGGCTAGGGGCTGTAACCTAATAAAGCTGAATAGCCCTCCGGCCGTCATACGCTTCCAGGCGCTAGAAATCCAATTAAACGAAAGTAGCTTTAATGAAATTCACCTGACCCCACGAGAGCTAAGAAA	0	0	0	0	0	0	0	0	0	0	0	0	0	0	0	0	1	0	0	0	0	0	0	0	0	0	0	0	0	0	0	0	0
YuanRiver	Fish	Siluriformes	Bagridae	Tachysurus	Tachysurus nitidus	ASV_2	170	N	GCGGTTATACGAAAGACCCTAGTTGATAGGCACGGCGTAAAGGGTGGTTAAGGAAAACAAATTAATAAAGCTAAAGACCCTCTAAGCTGTCATACGCATTCCGAGAACACGAAACCCAAACACGAAAGTAGCTTTAAATATTATTACCTGACCCCACGAAAGCTAAGAAA	1	1	1	1	1	1	1	1	1	1	1	1	1	1	1	1	1	1	1	1	1	1	1	1	1	1	1	1	1	1	1	1	1
YuanRiver	Fish	Cypriniformes	Xenocyprididae	Ctenopharyngodon	Ctenopharyngodon idella	ASV_168	173	N	GCGGTTAAACGAGAGGCCCCAGTTGATAACACCACGGCGTAAAGGGTGGTTAAGGAAAGCAAAACAATAAAGCCAAATGGCCCTTTGGCCGTCATACGCTTCTAGGTGTCCGAAGCCCGATCATACAAAAGTAGCTTTAGCAAAGCCCACCTGACCCCGCGAAAGCTGAGAAA	0	0	1	0	0	0	0	0	0	0	0	0	0	0	0	1	1	0	0	0	0	0	0	0	0	0	0	0	0	0	0	0	0
YuanRiver	Fish	Clupeiformes	Engraulidae	Coilia	NA	ASV_241	169	N	GCGGTTATACGAGAGACCCTAGTTGACTCACACGGCGTAAAGAGTGGTTATGGAATCATTAAACTAAAGCCGAAAGCCCCCCAGACTGTCATACGCACCCGAGAGCCAGAGCTCCACTTTACGAAAGTAGCTTTACCAACGCCTACCAGAACCCACGATAGCTGGGGCA	0	0	0	1	0	1	0	1	0	1	0	0	0	1	0	0	0	0	0	0	0	0	0	0	0	0	0	0	0	0	0	0	0
YuanRiver	Fish	Perciformes	Gobiidae	Rhinogobius	NA	ASV_387	165	N	GCGGTTATACGAGAGGCCCAAGCTAACAAACGCCGGCGTAAAATGTGGCTATATACAGTATTACACTAAAGCTAAACATCTTCAAAGCTGTTATACGCACCCGAAGACAGGAGGCCCCTCCACGAAAGTGGCTTTAAACAACGTTAGCCCACGAAAGCTAGGAAA	0	0	0	0	0	0	0	0	0	0	0	0	0	0	0	0	0	0	0	1	1	0	0	0	0	0	0	0	1	0	0	0	0
YuanRiver	Fish	Osmeriformes	Salangidae	NA	NA	ASV_294	164	N	GCGGTTAGACAGGTGGCCCAAGTTGAAAATCACCGGCGTAAAGAGTGGTTAGGGAAACAAAAAACTAAAGCCGAACACCCTCCAGGCCGTGATACGCTTCCGAGGGTATGAAGCCCTACTACGAAAGTGGCTTTAATACACCTGAACCCACGACAACTAAGACA	1	0	0	0	1	0	0	0	0	0	0	0	0	0	0	0	0	0	0	0	0	0	0	0	0	0	0	0	0	0	0	0	0
YuanRiver	Fish	Perciformes	Osphronemidae	Macropodus	NA	ASV_119	164	N	GCGGTTATACGAGAGGCTCAGGTTGATAATTAACGGCGTAAAGAGTGGTTAAATTAACGACAAAACTAAGGCCGAAAATTTTCACAGCTGTTATACGCACTCGAAGATAAGAAGCTCAACTACGAAAGTGACCTTATATGTTTGAATCCACGAAAGCCAAGACA	0	0	0	0	0	1	1	0	0	0	0	0	0	0	0	0	0	0	0	0	0	0	0	0	0	0	0	0	0	0	0	0	0
YuanRiver	Fish	Cypriniformes	Xenocyprididae	Opsariichthys	Opsariichthys uncirostris	ASV_150	172	N	GCGGTTAAACGAGAGGCCCCAGTTGATATTACCACGGCGTAAAGGGTGGTTAAGGAAGGTAACGTAATAAAGCCAAATGGCCCTTTGGCCGTCATACGCTTCTAGGTGTCCGAAGCCCAATATACGAAGGTAGCTTTAAATAAGCCCACCTGACCCCACGAAAGCTGAGGAA	0	0	0	0	0	0	0	1	0	0	1	0	1	0	0	0	0	0	0	0	0	0	0	0	0	0	0	0	0	0	0	0	0
YuanRiver	Fish	Cypriniformes	Gobionidae	Pseudorasbora	Pseudorasbora parva	ASV_553	173	N	GCGGTTAGACGAGAGGCCCTAGTTGACAATATTACGGCGTAAAGGGTGGTTAAGGAAAATAAATTAATAAAGCCAAATGGCCCTTTGGCCGTCATACGCTCCTAGGTGTCCGAGGCCCGATTTTACGAAAGTAGCTTTAACATAATTAACCTGACCCCACGAAAGCTGAGAAA	0	0	0	0	0	0	0	0	0	0	0	0	0	0	0	0	0	0	1	1	1	0	1	0	0	0	0	0	0	0	0	0	0
YuanRiver	Fish	Siluriformes	Siluridae	Silurus	Silurus asotus	ASV_439	166	N	GCGGTTATACGAAAGACCCTAGTTAATAGACACGGCGTAAAGGGTGGTTAAGGAATATAATAAATAAAGCTAAAGGCCCTCTAAGCCGTTATACGCACCCCGAGGATACGAAGACCAAACACGAAAGTAGCTTTAAACCCCTCCTGACCCCACAAAAGCTAAGAAA	0	0	0	0	0	0	0	0	0	0	0	0	0	0	0	0	0	0	0	0	0	0	1	0	0	0	0	0	1	0	0	0	0
YuanRiver	Fish	Perciformes	Gobiidae	NA	NA	ASV_58	166	N	GCGGTTATACGAGAGGCCCGAGTTGACAAACCAACGGCATAAAAAGTGGTTAGTATAAATGCCCAACTAAAGCCAAACACCTTCAAAGTTGTCATATGCTATCGAAGGTAGGAGGAACCCCCACGAAAGTGGCTTTAAACCGTACAACCCCACGAAAGCTAGGAAA	0	0	0	0	1	0	1	1	0	1	1	0	0	0	0	0	0	1	1	1	1	0	1	1	1	0	0	1	1	1	1	0	1
YuanRiver	Fish	Clupeiformes	Engraulidae	Coilia	NA	ASV_335	169	N	GCGGTTATACGAGAGACCCTAGTTGACTCACACGGCGTAAAGAGTGGTTATGGAACCATTAAACTAAAGCCGAAAGACCCCCAGACTGTCATACGCACCCGGGAGCCAGAACTCCACCTTACGAAAGTAGCTTTACCAACGCCTACCAGAACCCACGATAGCTGGGGCA	0	0	0	0	0	0	0	0	0	0	0	0	0	0	0	0	0	0	0	0	0	0	0	0	1	0	0	0	0	0	0	0	1
YuanRiver	Fish	Cypriniformes	Xenocyprididae	Xenocypris	Xenocypris yunnanensis	ASV_260	177	N	GCGGTTAAACGAGAGGCCCCAGTTGATAACACCACGGCGTAAAGGGTGGTTAAGGAAAGCAATACAAATTTTTAAAGCCAAATGGCCCTTTGGCCGTCATACGCTTCTAGGTGTCCGAAGCCCAATATACGAAAGTAGCTTTAATAAAGCCCACCTGACCCCACGAAAGCTGAGAAA	0	0	0	0	0	0	0	0	0	0	0	0	1	0	0	0	0	0	0	0	0	0	0	0	0	0	0	0	0	0	0	0	0
YuanRiver	Fish	Cyprinodontiformes	Poeciliidae	Gambusia	Gambusia affinis	ASV_653	168	N	GCGGTTATACGAGAGGCCCAAGTTGATAAAATACGGCGTAAAGCGTGGTTAAAAGCCCCCACTAAACTAAGACTAAACCTTTCCAAAGCTGTTATACGCACCCGGAAATATGAAACTCAACTACGAACGTGGCCTTAATTTCCCCTTGACCCCACGAAAGCTGCGAAA	1	0	0	0	0	0	0	0	0	0	0	0	0	0	0	0	0	0	0	0	0	0	0	0	0	0	0	0	0	0	0	0	0
YuanRiver	Fish	Cypriniformes	Cobitidae	Misgurnus	Misgurnus anguillicaudatus	ASV_251	169	N	GCGGTTATACGAGAGGCCCTAGTGGATGGATACGGCGTAAAGGGTGGTTAAGGTTTAAAATAAATAAAGCCAAAAGACCTCTTGGCTGTCATACGCCCCTGAGTGTCCGAAGCTCACACACGAAAGTAGCTTTAATACGAGTTTACCTGACCCCACGAAAGCTGAGGAA	0	0	0	0	0	0	0	0	0	0	0	0	0	0	0	0	0	0	0	0	0	0	0	1	0	0	0	0	1	0	0	0	1
YuanRiver	Fish	Acipenseriformes	Acipenseridae	Acipenser	NA	ASV_72	176	N	GCGGTTATACGAGAGGCCCCAACTGATAGTCCACGGCGTAAAGCGTGATTAAAGGATACCTATTACACTAGAGCCAAAAGCCCCCTAAGCTGTCATACGCACCTGAGAGCCCGAAGCCCAACCACGAAGGTAGCTCTACCCAACAAGGACCCCTTGAACCCACGACAACTGAGACA	0	0	0	0	0	0	0	0	0	0	0	0	0	0	0	0	0	0	1	0	1	0	1	1	1	1	0	1	1	1	1	1	0
YuanRiver	Fish	Cypriniformes	Cyprinidae	NA	NA	ASV_139	169	N	GCGGTTAGACGGGAGGCCCTAGTTGATATTACAACGGCGTAAAGGGTGGTTAAGGATAAACAAAAATAAAGTCAAATGGCCCCTTGGCCGTCATACGCTTCTAGGAGTCCGAAGCCCTAATACGAAAGTAACTTTAATAAACCCACCTGACCCCACGAAAGCTGAGTAA	0	0	0	0	1	1	1	0	0	0	1	0	0	0	0	0	0	0	0	0	0	0	0	0	0	0	0	0	0	0	0	0	0
YuanRiver	Fish	Cypriniformes	Xenocyprididae	Xenocypris	Xenocypris yunnanensis	ASV_377	177	N	GCGGTTAAACGAGAGGCCCCAGTTGATAACACCACGGCGTAAAGGGTGGTTAAGGAAAGCAATACAACTTTTTAAAGCCAAATGGCCCTTTGGCCGTCATACGCCTCTAGGTGTCCGAAGCCCAATATACGAAGGTAGCTTTAATAAAGCCCACCTGACCCCACGAAAGCTGGGAAA	0	0	0	0	0	0	0	0	0	0	0	0	0	0	0	0	0	0	0	1	0	0	0	1	0	0	0	1	1	0	0	0	1
YuanRiver	Fish	Cypriniformes	Acheilognathidae	NA	NA	ASV_227	173	N	GCGGTTAGACGAGAGGCCCCAGTTGATAATATTGCGGCGTAAAGGGTGGTTAAGGGTTGTAATCTAATAAAGCTGAATAGCCCTCCGGCCGTCATACGCTCCCAGGTGCTAGAAACCCAATTAAACGAAAGTGGCTTTAATGAAACTCACCCGACCCCACGAAAGCTAAGAAA	0	0	0	0	0	0	0	0	0	0	0	0	0	0	0	0	0	0	1	1	1	0	0	1	0	0	0	0	1	1	1	1	1
YuanRiver	Fish	Osmeriformes	Salangidae	Protosalanx	NA	ASV_389	164	N	GCGGTTAAACGGGTGGCCCAAGTTGAAAATCACTGGCGTAAAGAGTGGTTAGGGAAACAAAAAACTAAAGCCGAACACCCTCCAGGCCGTGATACGCTTCCGAGGGTATGAAGCCCTACTACGAAAGTGGCTTTAATACACCTGAACCCACGACAACTAAGACA	0	0	0	0	0	0	0	0	0	0	0	0	0	0	0	0	0	0	0	0	0	1	0	0	0	0	0	0	1	0	1	1	0
YuanRiver	Fish	Cypriniformes	Xenocyprididae	NA	NA	ASV_316	177	N	GCGGTTAAACGAGAGGCCCTAGTTGATAAAACCACGGCGTAAAGGGTGGTTAAGGAGGGCAAGACGATTTTTAAAGCCAAATGGCCCTTTGGCCGTCATACGCTTCTAGGTGTCCGAAGCCCAATTATACGGAAGTAGCTTTAACAAAGCCCACCTGACCCCACGAGAGCTGAGAAA	0	0	0	0	0	0	0	0	0	0	0	0	0	0	0	0	0	0	0	0	0	0	1	1	0	0	0	1	1	0	0	0	1
YuanRiver	Fish	Perciformes	Gobiidae	Mugilogobius	Mugilogobius myxodermus	ASV_67	164	N	GCGGTTATACGAGGGGCCCAAGTTGACAGACTCCGGCATAAAAAGTGGCTAATATAATATTTCACTAAAGTCAAACACCTTCAAAACTGTTATACGCTCTCGAAGACAGGAAGCCCTTCCACGAAAGTGACTTTAAATACTATTACTCCACGAAAGCTAGGAAA	0	0	0	0	0	0	1	1	0	0	1	0	0	0	0	0	0	1	1	1	1	1	0	0	1	0	0	1	1	0	0	0	0
YuanRiver	Fish	Perciformes	Odontobutidae	Micropercops	Micropercops swinhonis	ASV_276	163	N	GCGGTTATACGAGAGGCTCGAGTTGATAGACACCGGCGTAAAATGTGGTTGGGAAATAAATAAACTAAAGCCGAACATCTTCAAGGCTGTCATACGCACCCGAAAATATGAAGTACTACTACGAAAGTAGCTTTAAATATCCGAACCCACGAAAGCTAGGCCA	0	0	0	0	0	0	0	0	1	0	0	0	0	0	0	0	0	0	0	0	0	0	0	0	0	0	0	0	0	0	0	0	0
YuanRiver	Fish	Cypriniformes	Xenocyprididae	Ctenopharyngodon	Ctenopharyngodon idella	ASV_683	173	N	GCGGTTAAACGAGAGGCCCCAGTTGATAACACCACGGCGTAAAGGGTGGTTAAGGAAAGCAAAACAATAAAGACAAATGGCCCTTTGGCCGTCATACGCTTCTAGGTGTCCGAAGCCCGATCATGCGAAAGTAGCTTTAACAAAGCCCACCTGACCCCACGAAAGCTGAGAAA	0	0	0	0	0	0	0	1	0	0	0	0	0	0	0	0	0	0	0	0	0	0	0	0	0	0	0	0	0	0	0	0	0
YuanRiver	Fish	Cypriniformes	Xenocyprididae	Hemiculter	Hemiculter leucisculus	ASV_209	178	N	GCGGTAAAACGAGAGGCCCTAGTTGATAAAACCACGGCGTAAAGGGTGGTTAAGGAGAGCAGGACGATTTTTTAAAGCCAAATGGCCCTTTGGCCGTCATACGCTTCTAGGTGCCCGAAGCCCAATTATACGAAAGTAGCTTTAACAAAGCCCACCTGACCCCACGAAAGCTGAGAAA	0	0	0	0	0	0	0	0	0	0	0	0	0	0	0	0	0	0	0	1	1	0	0	0	0	0	1	0	0	0	0	0	0
YuanRiver	Fish	Cypriniformes	Acheilognathidae	NA	NA	ASV_352	174	N	GCGGTTAAATGAGAGGCCCCAGTTGATAACATTACGGCGTAAAGGGTGGTTAAGGAATAAAATAAAATAAAGCCGAACAGCCCCCCGGCCGTCATACGCTTCCGGGCGCTAGAAGTCCAGCTTTACGAAAGTGGCTTTAATGTGAATATACCTGACCCCGCGAAAGCTGAGAAA	0	0	0	0	0	0	1	1	0	0	0	0	0	0	0	0	0	1	0	0	0	0	0	0	0	0	0	0	0	0	0	0	0
YuanRiver	Fish	Cyprinodontiformes	NA	Gambusia	Gambusia affinis	ASV_231	165	N	GCGGTTATACGAGAGGCCCAAGTTGATAAAATACGGCGTAAAGCGTGGTTAAAAGCCCCCACTAAACTAAGACTAAACCTTTCCAAAGCTGTTATACGCACTCGAAGATAAGAAGCTCAACTACGAAAGTGACCTTATATGCTTGAACCCACGTAAGCCAAGACA	0	0	0	0	0	0	0	0	0	0	0	0	0	0	0	0	0	0	0	1	0	0	0	0	0	1	0	0	1	0	1	0	0
YuanRiver	Fish	Perciformes	Gobiidae	Rhinogobius	Rhinogobius similis	ASV_288	164	N	GCGGTTATACGAGAGGCCCAAGTTGACAACTACCGGCGTAAAATGTGGCTAATATAGTATTACACTAAAGCTAAACATCTTCAAAGCTGTTATACACATCCGAAGACGGGATGCCCTTCCACGAAAGTGGCTTTAAACAATATTAACCCACGAAAGCTAGGAAA	0	0	0	0	0	0	0	0	0	0	0	0	0	1	0	0	0	1	0	0	0	0	0	0	0	0	0	0	0	0	0	0	0
YuanRiver	Fish	Cypriniformes	Cyprinidae	NA	NA	ASV_404	169	N	GCGGTTAGACGAGAGGCCCTAGTTGATATTACAACGGCGTAAAGGGTGGTTATGGATAAACAAAAATAAAGTCAAATGGCCCCTTGGCCGTCATACGCTTCTGGGAGTCCGAAGCCCTAATACGAAAGTAACTTTAATAAACCCACCTGACCCCACGAAAGCTGAGAAA	0	0	0	0	0	0	0	0	0	0	0	0	0	0	0	0	0	0	0	1	1	0	0	0	0	1	0	0	0	0	0	0	0
YuanRiver	Fish	Cypriniformes	Acheilognathidae	NA	NA	ASV_486	173	N	GCGGTTAAACGAGAGGCCCTAGTTGATGGTATTGCGGCGTAAAGGGTGGCTAGGGGCTGTAACCCGATAAAGCTGAATAGCCCCCCGGCCGTCATACGCTTCCAGGCGCTAGAAACCCAATTAAACGAAAGTAGCTTTAATAAAATTCACCTGACCCCACGAGAGCTAAGAAA	0	0	0	0	0	0	0	0	0	0	1	0	0	0	0	1	0	0	0	0	0	0	0	0	0	0	0	0	0	0	0	0	0
YuanRiver	Fish	Cypriniformes	Xenocyprididae	NA	NA	ASV_307	176	N	GCGGTTAAACGAGGGGCCCTAGTTGATAACACCACGGCGTAAAGGGTGGTTAAGGAGAATAACATATTTTTAAGGCCAAATGGCCCTTTGGCCGTCATACGCTTCTAGGTGTCCGAAGCCCAATTACACGAAAGCAGCTTTAATAAAGCCCACCTGACCCCACGAAAGCTGAGAAA	0	0	0	0	0	0	1	1	0	0	0	0	0	0	0	0	0	1	0	0	0	0	0	0	0	0	0	0	0	0	0	0	0
YuanRiver	Fish	Beloniformes	Adrianichthyidae	Oryzias	NA	ASV_107	164	N	GCGGTTATACGAGAGGTTCGAGCTGATAGATAACGGCGTAAAGAGTGGTTAATTTAAACGAAAAGCTAAAGTCGAATGTTTTCAAAGCTGTTATACGCACTCGAAAATAAGAAGATCAAGAGCGAAAGTAACTCTAACTTTATGAACCCACGAAAACTATGAAA	0	0	0	0	1	0	0	0	0	1	1	0	0	0	0	0	0	0	0	0	0	0	0	0	0	0	0	0	0	0	0	0	0
YuanRiver	Fish	Beloniformes	Adrianichthyidae	Oryzias	NA	ASV_532	164	N	GCGGTTATACGAGAGGTTCGAGCTGATAGATAACGGCGTAAAGAGTGGTTAATTTAAACGAAAAGCTAAAGTCGGATGTTTTCAAAGCTGTTATACGCACTCGAAAATAAGAAGATCAAAAGCGAAAGCAACTTTAACTTTATGAACCCACGAAAACTATGAAA	0	0	0	0	0	0	0	0	0	0	0	0	0	0	0	0	0	0	0	0	0	0	0	0	0	0	0	1	1	0	0	0	1
YuanRiver	Fish	Siluriformes	Siluridae	Silurus	Silurus asotus	ASV_332	166	N	GCGGTTATACGAAAGACCCTAGTTAATAGACACGGCGTAAAGGGTGGTTAAGGAATATAACAAATAAAGCTAAAGGCCCTCTAAGCCGTTATACGCACTCCGAGGATACGAAGCCCAAGCACGAAAGTAGCTTTAAACCCCTCCTGACCCCACAAAAGCTAAGAAA	1	0	0	0	0	0	0	1	0	1	0	0	0	0	0	0	0	0	0	0	0	0	0	0	0	0	0	0	0	0	0	0	0
YuanRiver	Fish	Cypriniformes	Xenocyprididae	Hemiculter	Hemiculter leucisculus	ASV_171	178	N	GCGGTTAAACGAGAGGCCCTAGTTGATAAAACCACGGCGTAAAGGGTGGTTAAGGAGAGCAAGATGATTTTTTAAAGCCAAATGGCCCTTTGGCCGTCATACGCTTCTAGGTGCCCGAAGCCCAATTATACGAAAGTAGCTTTAACAAAGCCCACCTGACCCCACGAAAGCTGAGAGA	0	0	0	0	1	0	1	0	1	0	0	0	0	0	0	0	1	0	0	0	0	0	0	0	0	0	0	0	0	0	0	0	0
YuanRiver	Fish	Cypriniformes	Cobitidae	NA	NA	ASV_63	169	N	GCGGTTATACGAGAGGCCCCAGTTGATGAACACGGCGTAAAGGGTGGTTAAGGTTTAACTAAAATAAAGTCAAAAGACTTCTTGGCCGTCATACGCCCCTGAATATCTGAAGCCCGTATACGAAGGTAACTTTAATATTAGCCCACCTGACCCCACGAAAACTGAGAAA	1	0	1	0	0	0	1	0	0	0	1	0	0	0	0	1	1	0	1	0	1	0	0	0	0	0	0	0	0	0	0	1	1
YuanRiver	Fish	Cypriniformes	Xenocyprididae	Xenocypris	Xenocypris yunnanensis	ASV_266	177	N	GCGGTTAAACGAGAGGCCCCAGTTGATAGCACCACGGCGTAAAGGGTGGTTAAGGAAAGCAATACAACTTTTTAAAGCCAAATGGCCCTTTGGCCGTCATACGCTTCTAGGTGTCCGAAGCCCGATATACGAAAGTAGCTTTAATAAAGCCCACCTGACCCCACGAAAGCTGAGAAA	0	0	0	0	0	0	0	0	0	0	0	0	0	0	0	0	0	0	1	1	1	0	1	0	0	0	0	0	0	0	1	1	1
YuanRiver	Fish	Cypriniformes	Acheilognathidae	NA	NA	ASV_52	174	N	GCGGTTAAACGAGAGGCCCCAGTTGATAACATTACGGCGTAAAGGGTGGTTAAGGAATAAAATAAAATAAAGCCGAACAGCCCCCCGGCCGTCATACGCTTCCGGGCGCTAGAAGTCCAGCTTTACGAAAGTGGCTTTAATGTGAATATACCTGACCCCACGAAAGCTGAGAAA	1	0	0	1	1	0	1	1	0	0	1	0	1	0	0	0	0	0	1	1	1	0	1	1	1	0	0	0	1	0	0	1	1
YuanRiver	Fish	Perciformes	Channidae	Channa	NA	ASV_24	164	N	GCGGTTATACGAGGGACCCAAGTTGATAGTCACGGCGTAAAGAGTGGTTAAGAAAAACTATAAACTAAAGCCGAACACCTTCAAAGCTGTTATACGCATTCGAAAGTAAGAAGCCCAACTACGAAAGTGGCTTTACAACACCCGAACCCACGAAAGCTAAGAAA	1	1	1	1	1	1	1	0	1	1	1	0	1	1	1	1	1	1	1	1	1	1	1	1	1	1	1	1	1	1	1	1	1
YuanRiver	Fish	Cypriniformes	Xenocyprididae	NA	NA	ASV_134	178	N	GCGGTTAGACGAGAGGCCCTAGTTGATAAAACCACGGCGTAAAGGGTGGTCAAGGAGAGCAAGACGATTCTTTAAAGCCAAATGGCCCTTTGGCCGTCATACGCTTCTAGGTGCCCGAAGCCCAATTATACGAAAGTAGCTTTAACAAAGCCCACCTGACCCCACGAAAGCTGAGAAA	0	0	0	0	0	0	0	0	0	0	0	0	0	0	0	0	0	0	1	0	1	0	1	1	1	0	0	0	1	0	0	0	0
YuanRiver	Fish	Beloniformes	Adrianichthyidae	Oryzias	NA	ASV_338	164	N	GCGGTTATACGAGAGGTTCGAGCTGATAGATAACGGCGTAAAGAGTGGTTAATTTAAACGAAAAGCTAAAGTCGAATGTTTTCAAAACTGTTATACGCACTCGAAAATAAGAAGATCAAAAACGAAAGTAACTTTAACTTTATGAACCCACGAAAGCTATGAAA	0	0	0	0	0	0	0	0	0	0	0	0	0	0	0	0	0	0	0	1	1	0	0	1	0	0	0	0	1	1	1	0	1
YuanRiver	Fish	Osmeriformes	Salangidae	NA	NA	ASV_621	164	N	GCGGTTAAACGGGTAGCCCAAGTTGAAAATCACCGGCGTAAAGAGTGGTTAGGGAAACAAAGAACTAAAGCCGAACACCCTCCAGGCCGTGATACGCTTCCGAGGGTACGAAGCCTTACTACGAAAGTGGCTTTAATACACCTGAACCCACGACAACTAAGACA	0	0	0	0	0	0	0	0	0	0	0	0	0	0	0	0	0	0	0	0	0	0	0	0	0	0	0	0	0	0	1	0	0
YuanRiver	Fish	Cypriniformes	Cobitidae	NA	NA	ASV_638	169	N	GCGGTTATACGAGAGGCCCTAGTTGATAGACACGGCATAAAGGGTGGTTAAGGTTCAAAATAAATAAAGCCAAAAGACCTCTTGGCTGTCATACGCCCCTGAGTGTCCGAAGCCCAAACACGAAGGTAGCTTTAATGTTAATCTACCTGACCCCACGAAAGCTGAGAAA	0	0	0	0	0	0	0	0	0	0	0	0	0	0	0	0	0	0	0	0	0	0	1	0	0	0	0	0	0	0	0	0	0
YuanRiver	Fish	Cypriniformes	Acheilognathidae	Acheilognathus	NA	ASV_164	173	N	GCGGTTAAACGAGAGGCCCCAGTTAATAATATTACGGCGTAAAGGGTGGTTAAGGAACACAATAAAATAAAGCCAAACAGCCCCCCGGCCGTCATACGCTTCCGGGAGCTGGAAGCCCGATCCAACGAAAGTGGCTTCAGCAAGATCTGCCTGACCCCACGAAAGCTGAGGAA	0	0	0	0	0	0	0	0	0	0	0	0	0	0	0	0	0	0	0	0	1	0	0	0	0	1	0	0	0	0	0	1	0
YuanRiver	Fish	Perciformes	Gobiidae	Rhinogobius	Rhinogobius similis	ASV_664	164	N	GCGGTTATGCGAGAGGCCCAAGTTGACAACTACCGGCGTAAAATGTGTCTAATATAGTATTACACTAAAGCTAAACATCTTCAAAGCCGTTATACGCATCCGAAGACAGGATGCCCTTCCACGAAAGTGGCTTTAAACAATATTAACCCACGAAAGCTAGGAAA	0	0	0	0	0	0	0	1	0	0	0	0	0	0	0	0	0	0	0	0	0	0	0	0	0	0	0	0	0	0	0	0	0
YuanRiver	Fish	Siluriformes	Siluridae	Silurus	Silurus asotus	ASV_94	166	N	GCGGTTATACGAAAGACCCTAGTTAATAGACACGGCGTAAAGGGTGGTTAAGGAATATAATAAATAAAGCTAAAGGCCCTCTAAGCCGTTATACGCACTCCGAGGATACGAAGCCCAAACACGAAAGTAGCTTTAAACCCCTCCTGGCCACACAAAAGCTAGGAAA	0	0	0	0	0	0	0	0	0	0	0	0	0	0	0	0	0	0	1	0	0	0	0	0	0	0	0	0	1	0	0	0	1
YuanRiver	Fish	Cypriniformes	Acheilognathidae	Acheilognathus	Acheilognathus macropterus	ASV_104	173	N	GCGGTTAAACGAGAGGCCCCAGTTAATAATATTACGGCGTAAAGGGTGGTTAAGGGACACAATAAAATAAAGCCAAACAGCCCCCCGGCCGTCATACGCTTCCGGGAGCTGGAAGTCCGATCCAACGAAAGTGGCTTTAGCAAGATCTGCCTGACCCCACGAAAGCTGAGGGA	0	0	0	0	0	0	0	0	0	0	0	0	0	0	0	0	0	0	1	0	1	0	1	1	1	0	0	0	1	1	0	0	1
YuanRiver	Fish	Cypriniformes	Xenocyprididae	NA	NA	ASV_64	178	N	GCGGTTAAACGAGAGGCCCTAGTTGATAGCACCACGGCGTAAAGGGTGGTTAAGGAGAGCAAGATAATTTTTTAAAGCCAAATGGCCCTTTGGCCGTCATACGCTTCTAGGTGTCCGAAGCCCAATCATACGAAAGTAGCTTTAATAAAGCCCACCTGACCCCACGAAAGCTGAGAAA	0	0	0	0	1	0	1	0	0	0	1	0	0	0	0	0	1	1	0	0	1	0	1	1	1	0	0	1	1	0	0	0	0
YuanRiver	Fish	Cypriniformes	Gobionidae	Microphysogobio	NA	ASV_87	175	N	GCGGTTAAACGAGAGGCCCTAGTTGGTATTATTACGGCGTAAAGGGTGGTTAAGGAAGGAAACAATAAATAAAGCCAAATGGCCCCTTGGCCGTCATACGCTTCTAGGTGTCCGAAGCCCAACCCCACGAAAGTAGCTTTAACAAAACCCACCTGACCCCACGAAAGCTGAGAAA	0	0	0	0	0	1	0	0	0	0	1	0	0	0	0	0	0	0	1	0	1	0	1	1	1	0	0	1	1	1	1	0	1
YuanRiver	Fish	Cypriniformes	Gobionidae	Hemibarbus	NA	ASV_57	172	N	GCGGTTAAACGAGAGGCCCTAGTTGATATTGTTACGGCGTAAAGGGTGGTTAAGGAAAGCACAACAATAAAGCCGAATGGCCCTCTGGCCGTCATACGCTTCCAGGTGTCCGAAGTCCAACTCACGAAAGTAGCTTTAATACAGCCCACCTGACCCCACGAAAGCTGAGAAA	0	0	0	0	0	0	0	0	0	0	1	0	0	0	0	0	0	0	1	1	0	1	1	1	1	0	1	1	1	0	1	1	1
YuanRiver	Fish	Cypriniformes	Acheilognathidae	Acheilognathus	Acheilognathus chankaensis	ASV_388	173	N	GCGGTTAAACGAGAGGCCCTAGTTGATGGTATTGCGGCGTAAAGGGTGGTTAGGGGCTGTAACCTAATAAAGCTGAATAGCCCTCCGGCCGTCATACGCATCCAGGCGCTAGAAACCCAATTAAACGAAAGTAGCTTTAATAAAATTCACCTGACCCCACGAGAGTTAAGAAA	0	0	0	0	0	0	0	0	0	0	0	0	0	0	0	0	0	0	1	0	1	0	0	0	0	0	0	0	0	0	0	0	1
YuanRiver	Fish	Cypriniformes	Nemacheilidae	Schistura	Schistura fasciolata	ASV_9	169	N	GCGGTTATACGAGAGGCCCCAGTTAATGAACACGGCGTAAAGGGTGGTTAAGGAAAGCAAATATTAAAGCCAAAGGGCCTTTTGGCCGTCATACGCTCCTGAGTATCCGAAGCCCAATAAACGAAAGTAGCTTTAACCCAGCCCACCTGACTCCACGAAAACTGAGAAA	0	0	0	0	1	0	0	0	0	0	0	0	0	0	0	0	0	0	1	1	1	1	1	1	1	1	1	1	1	1	1	1	1
YuanRiver	Fish	Perciformes	Odontobutidae	Odontobutis	Odontobutis potamophila	ASV_62	163	N	GCGGTTATACGAGAGGCTCAAGCTGATAGACGCCGGCGTAAAGAGTGGTTAATAAGTAATGAAACTAAAGCTAAACACCCTCAAAGCCGTTATACGCAGCCGAGGGCAGGAAAAACCCCCACGAAAGTGGCTTTAAAATTATGAACCCACGAAAACTAGGACA	0	0	0	0	1	0	1	1	0	1	1	0	0	1	0	0	1	0	1	0	0	0	0	0	0	1	0	0	0	0	0	0	0
YuanRiver	Fish	Cypriniformes	Xenocyprididae	Megalobrama	NA	ASV_70	177	N	GCGGTTAAACGAGAGGCCCTAGTTGATAACACCACGGCGTAAAGGGTGGTTAAGGAGAGCAAGATAATTTTTAAAGCCAAATGGCCCTTTGGCCGTCATACGCTTCTAGGTGTCCGAAGCCCAATCATACGAAAGCAGCTTTAACAAAGCCCACCTGACCCCACGAAAGCTGAGAAA	0	0	0	0	0	0	0	1	0	0	1	0	0	0	0	0	1	0	1	0	1	0	1	1	1	0	0	0	1	0	0	0	0
YuanRiver	Fish	Cypriniformes	Xenocyprididae	Hypophthalmichthys	Hypophthalmichthys nobilis	ASV_398	174	N	GCGGTTAAACGGGAGGCCCTAGTTGATAAAACCACGGCGTAAAGGGTGGTTAAGGAAAGCAAAACAAATAAAGCCAAATGGCCCTTTGGCCGTCATACGCTTCTAGGTGTCCGAAGCCCAATTATACGAAAGTAGCTTTATTAAAGCCCACCTGACCCCACGAAAGCTGAGAAA	0	0	0	0	0	0	0	0	0	0	0	0	0	0	0	0	0	0	0	0	0	0	0	0	0	0	0	1	0	0	1	1	0
YuanRiver	Fish	Cypriniformes	Gobionidae	Sarcocheilichthys	Sarcocheilichthys nigripinnis	ASV_188	172	N	GCGGTTAGACGAGAGGCCCCAGTTAATAATGTTACGGCGTAAAGGGTGGTTAAGGAAAACAAATAAATAAAGCCAAATGGCCCCTTGGCCGTCATACGCTTCTGGGTGTCCGAAGCCCTATTATACGAAAGTAGCTTTAGTTAGCCCACCTGACCCCACGAAAACTGAGAAA	0	0	0	0	0	1	0	1	0	0	1	0	0	1	1	0	0	0	0	0	0	0	0	0	0	0	0	0	0	0	0	0	0
YuanRiver	Fish	Perciformes	Gobiidae	Rhinogobius	NA	ASV_180	165	N	GCGGTTATACGAGAGGCCCAAGTTAACAAACGCCGGCGTAAAATGTGGCTATATACAGTATTACACTAACGCTAAACATCTTCAAAGCTGTTATACGCACCCGAAGACAGGAGGCCCCTCCACGAAAGTGGCTTTAAACAGCATTAGCCCACGAAAGCTAGGAAA	0	0	0	0	1	0	1	0	0	0	0	0	0	0	0	0	0	0	0	0	0	0	0	0	0	0	0	0	0	0	0	0	0
YuanRiver	Fish	Clupeiformes	Engraulidae	Coilia	NA	ASV_284	169	N	GCGGTTATACGAGAGACCCTAGTCGACTCACACGGCGTAAAGAGTGGTTATGGAACCATTAAACTAAAGCCGAAAGCCCCCCAGACTGTCATACGCATCCGGGAGCCAGAACTCCACTTTACGAAAGTAGCTTTACCAACGCCTACCAGAACCCACGATAGCTGGGACA	0	0	0	0	0	0	0	0	0	0	0	1	0	0	0	0	0	0	0	0	0	0	0	0	0	0	0	0	0	0	0	0	0
YuanRiver	Fish	Cypriniformes	Gobionidae	Abbottina	Abbottina rivularis	ASV_146	170	N	GCGGCTAAACGAGGGGCCCCAGTTGATATTAATACGGCGTAAAGGGTGGTTAAGGAAAATAAATTAATAAAGCCAAATGGCCCTTTGGCTGTCATACGCTCCTAGGTGTCCGAGGCCCAATCACACGAAAGTAGCTTTAAAACCCGCCTGACCCCACGAAAGCTGAGAAG	0	0	0	0	0	0	1	0	0	1	0	0	0	0	0	0	0	0	0	0	0	0	0	0	0	0	0	0	0	0	0	0	0
YuanRiver	Fish	Siluriformes	Bagridae	NA	NA	ASV_322	170	N	GCGGTTATACGAAAGACCCTAGTTGATAAACACGGCGTAAAGGGTGGTTAAGGAAAACAAATTAATAAAGCTAAAGATCCTCTAAGCTGTCATACGCATTACGAGAACACGAAGCCCAAGCACGAAAGTAGCTTTAAATACTATTACCTGACCCCACGAAAGCTAAGAAA	0	0	0	0	0	0	0	0	0	0	0	0	0	0	0	0	0	0	0	0	0	0	0	0	0	0	0	0	1	0	0	0	0
YuanRiver	Fish	Perciformes	Gobiidae	Rhinogobius	Rhinogobius similis	ASV_5	164	N	GCGGTTATACGAGAGGCCCAAGTTGACAACTACCGGCGTAAAATGTGGCTAATATAGTATTACACTAAAGCTAAACATCTTCAAAGCTGTTATACGCATCCGAAGACAGGATGCCCTTCCACGAAAGTGGCTTTAAACAATATTAACCCACGAAAGCTAGGAAA	1	1	1	1	1	1	1	1	1	1	1	1	1	1	1	1	1	1	1	1	1	1	1	1	1	1	1	1	1	1	1	1	1
YuanRiver	Fish	Cypriniformes	Xenocyprididae	Hemiculter	Hemiculter leucisculus	ASV_591	178	N	GCGGTTAAACGAGAGGCCCTAGTTGATAAAACCACGGCGTAAAGGGTGGTTAAGGAGAGCAAGACGATTTTTTAAAGCCAAATGGCCCTTTGGCCGTCATACGCTTCTAGGTGCCCGAAGCCCAATTATACGAAGGTAGCTTTAACAAAGCCCACCTGACCTCACGAAAGCTGAGAAA	0	0	0	0	0	0	0	0	0	0	1	0	0	0	0	1	0	0	0	0	0	0	0	0	0	0	0	0	0	0	0	0	0
YuanRiver	Fish	Cypriniformes	Xenocyprididae	NA	NA	ASV_44	177	N	GCGGTTAAACGAGAGGCCCTAGTTGATAACACCACGGCGTAAAGGGTGGTTAAGGAGAATAACATATTTTTTAAAGCCAAATGGCCCTTTGGCCGTCATACGCTTCTAGGTGTCCGAAGCCCAATTACACGAAAGCAGCTTTAATAAAGCCCACCTGACCCCACGAAAGCTGAGAAA	1	0	0	1	1	0	1	1	1	1	1	1	0	1	0	1	1	1	1	1	1	1	1	1	1	0	1	1	1	1	1	1	1
YuanRiver	Fish	Cypriniformes	Xenocyprididae	Ctenopharyngodon	Ctenopharyngodon idella	ASV_78	174	N	GCGGTTAAACGAGAGGCCCCAGTTGATAACACCACGGCGTAAATGGTGGTTAAGGAAAGCAAAACAATTAAAGCCAAATGGCCCTTTGGCCGTCATACGCTTCTAGGTGTCCGAAGCCCGATCATACGAAAGTAGCTTTAACAAAGCCCACCTGACCCCACGAAAGCTGAGAAG	0	0	0	0	0	0	0	0	0	0	0	0	0	1	0	0	0	0	0	0	0	0	0	0	0	0	0	0	0	0	0	0	0
YuanRiver	Fish	Cypriniformes	Xenocyprididae	Ctenopharyngodon	Ctenopharyngodon idella	ASV_40	173	N	GCGGTTAAACGAGAGGCCCCAGTTGATAACACCACGGCGTAAAGGGTGGTTAAGGAAAGCAAAACAATAAAGCCAAATGGCCCTTTGGCCGTCATACGCTTCTAGGTGTCCGAAGCCCGATCATACGAAAGTAGCTTTAACAAAGCCCACCTGACCCCACGAAAGCTGAGAAA	1	1	1	1	0	0	1	1	1	1	1	0	1	1	1	1	0	1	1	1	1	1	1	1	1	1	1	1	1	1	1	1	1
YuanRiver	Fish	Cypriniformes	Gobionidae	Abbottina	Abbottina rivularis	ASV_292	170	N	GCGGTTAAACGAGAGGCCCCAGTTGATATTAATACGGCGTAAAGGGTGGTTAAGGAAAATAAATTAATAAAGCCAAATGGCCCTTTGGCTGTCATACGCTTCTAGGTGTCCGAGACCCAATCACACGAAAGTAGCTTTAAAACCCACCTGACCCCACGAAAGCTGAGAAA	0	0	0	0	0	0	0	0	0	0	0	0	0	0	0	0	0	0	0	1	0	0	0	0	0	0	0	0	0	0	0	1	0
YuanRiver	Fish	Cypriniformes	Xenocyprididae	Ctenopharyngodon	Ctenopharyngodon idella	ASV_259	173	N	GCGGTTAAACGAGAGGCCCTAGTTGATAAAACCACGGCGTAAAGGGTGGTTAAGGAAAGCAAAACAATAAAGCTGAATGGCCCTTTGGCCGTCATACGCTTCTAGGTGTCCGAAGCCCGATCATACGAAAGTAGCTTTAACAAAGCCCACCTGACCCCACGAAAGCTGAGAAA	0	0	0	0	0	0	0	0	0	0	0	0	0	0	0	0	0	0	0	0	0	0	1	1	0	0	0	1	1	0	0	0	0
YuanRiver	Fish	Clupeiformes	Engraulidae	Coilia	NA	ASV_372	169	N	GCGGTTATACGAGAGACCCTAGTTGACTCACACGGCGTAAGGAGTGGTTATGGAATCATTAAATTAAAGCCGAAAGCCCCCCAGACTGTCATACGCATCCGGGAGCCAGAACTCCACTTTACGAAAGTAGCTTTACCAACGCCTACCAGAACCCACGATAGCTGGGGCA	0	0	0	0	0	0	0	0	0	0	0	0	0	0	0	0	0	0	0	0	1	0	1	1	0	0	0	0	1	1	0	0	1
YuanRiver	Fish	Cypriniformes	Acheilognathidae	Acheilognathus	Acheilognathus chankaensis	ASV_35	173	N	GCGGTTAAACGAGAGGCCCTAGTTGATGGTATTGCGGCGTAAAGGGTGGTTAGGGGCTGTAACCTAATAAAGCTGAATAGCCCTCCGGCCGTCATACGCTTCCAGGCGCTAGAAACCCAATTAAACGAAAGTAGCTTTAATAAAATTCACCTGACCCCACGAGAGCTAAGAAA	0	1	1	1	1	1	1	1	0	1	1	1	1	1	1	1	1	1	1	1	1	1	1	1	1	1	0	1	1	1	1	1	1
YuanRiver	Fish	Clupeiformes	Engraulidae	Coilia	NA	ASV_634	169	N	GCGGTTATACGAGAGACCCTAGTTGACTCACACGGCGTAAAGGGTAGTTATGGAACCATTAAACTAAAGCCGAAAGCCCCCCAGACTGTCATACGCATCCGGGAGCCAGAACTCCACTTTACGAAAGTAGCTTTACCAACGCCTACCAGAACCCACGATAGCTGGGGCA	0	0	0	0	0	0	0	0	0	0	0	0	0	0	0	0	0	0	0	0	0	1	0	0	0	0	0	0	0	0	1	0	0
YuanRiver	Fish	Perciformes	Osphronemidae	Macropodus	NA	ASV_301	164	N	GCGGTTATACGAGAGGCTCAGGTTGATAATTAACGGCGTAAAGAGTGGTTAAATTAACAACAAAACTAAGGCCGAAAATTTTCACAGCTGTTATACGCACTCGAAGATGAGAAGCTCAACTACGAAAGTGACCTTATATGTTTGAACCCGCGAAAGCCAAGACA	0	0	0	0	0	0	0	0	0	0	0	0	0	0	0	0	0	0	0	0	0	0	0	1	0	0	0	1	0	0	1	0	0
YuanRiver	Fish	Perciformes	Odontobutidae	Micropercops	Micropercops swinhonis	ASV_102	163	N	GCGGTTATACGAGAGGCTCGAGTTGATAGACACCGGCGTAAAATGTGGTTAGGAAATAAATAAACTAAAGCCGAACATCCTCAAGGCTGTCATACGCACCCGAAAATATGAAGTACTACTACGAAAGTAGCTTTAAATATCCGAACCCACGAAAGCTAGGCCA	0	0	0	0	0	0	0	1	0	1	0	0	0	0	0	0	0	1	0	0	0	0	0	0	0	0	0	0	0	0	0	0	0
YuanRiver	Fish	Synbranchiformes	Mastacembelidae	NA	NA	ASV_175	164	N	GCGGTTATACGAGAGGCTCAAGTTGATAGACCACGGCGTAAAGAGTGGTTAAGAACACTAAAAAATAAAGTCGAATACTCTCAAAGCTGTTATACGCATCCGAAAGTAAGAAGCCCAACTACGAAAGCAACTTTACACATTCTGACTCCACGAAAGCTAGGGTA	0	0	0	0	0	1	0	0	0	1	0	0	0	0	0	1	0	0	0	0	0	0	0	0	0	0	0	0	0	0	0	0	0
YuanRiver	Fish	Cypriniformes	Cyprinidae	Carassius	NA	ASV_336	169	N	GCGGTTAGACGAGAGGCCCTAGTTGGTATTACAACGGCGTAAAGGGTGGTTAAGGATAAATAAAAATAAAGTCAAATGGCCCCTTGGCCGTCATACGCTTCTAGGCGTCCGAAGCCCTAATACGAAAGTAATTTTAATGAACCCACCTGACCCCACGAAAGCTGAGGAA	0	0	0	0	0	0	0	0	0	0	0	0	0	0	0	0	0	0	1	1	1	0	0	1	0	0	0	0	0	0	0	0	0
YuanRiver	Fish	Cypriniformes	Acheilognathidae	Acheilognathus	Acheilognathus chankaensis	ASV_356	172	N	CGGTTAAACGAGAGGCCCTAGTTGATGGTATTGCGGCGTAAAGGGTGGTTAGGGGCTGTAACCTAATAAAGCTGAATAGCCCTCCGGCCGTCATACGCTTCCAGGCGCTAGAAACCCAATTAAACGAAAGTAGCTTTGATAAAATTCACCTGACCCCACGAGAGCTAAGAAA	0	0	0	0	0	0	0	0	0	0	0	0	0	0	0	0	0	0	0	0	0	0	0	1	0	0	0	0	0	0	0	0	0
YuanRiver	Fish	Cypriniformes	Acheilognathidae	Acheilognathus	Acheilognathus imberbis	ASV_341	173	N	GCGGTTAAACGAGAGGCCCTAGTTAATAATATTACGGCGTAAAGGGTGGTTAAGGAGCACGATTAAATAAAGCCGAACAGCCCCCCGGCCGTCATACGCTTCCAGGAGCTGGAAGTCCAACCCCACGAAAGTGGCTTTAATGAAATTTGCCTGACCCCACGAAAGCTGAGGGA	0	0	0	0	0	1	1	0	0	0	0	0	0	0	0	0	0	0	0	0	0	0	0	0	0	0	0	0	0	0	0	0	0
YuanRiver	Fish	Beloniformes	Adrianichthyidae	Oryzias	NA	ASV_600	164	N	GCGGTTATACGAGAGGTTCGAGCTGATAGATAACGGCGTAAAGAGTGGTTAATTAAAACGAAACGCTGAAGTCGAATGTTTTCAAAACTGTTATACGCACTCGAAAATAAGAAGATCAAAAACGAAAGTAACTTTAACTTTATGAACCCACGAAAGCTATGAAA	0	0	0	0	0	0	0	0	0	0	0	0	0	0	0	0	0	0	0	0	1	0	0	0	0	0	0	0	0	0	0	0	0
YuanRiver	Fish	Perciformes	Gobiidae	NA	NA	ASV_580	166	N	GCGGTTATACGAGAGGCCCGAGTTGACAAACCAACGGCATAAAAAGTGGTTAGTATAAATGCCCAACTAAAGCCAAACACCTTCAAAGTTGCCATATGCTATCGAAGGTAGGAGGAACCCCCACGAAAGTAGCTTTAAGCCATACAACCCCACAAAAGCTGAGAAA	0	0	0	0	0	0	0	0	0	0	0	0	0	0	0	0	0	0	0	0	1	1	0	0	0	0	0	0	0	0	1	0	0
YuanRiver	Fish	Clupeiformes	Engraulidae	NA	NA	ASV_253	170	N	GCGGTTATACGAGAGGCCCTAGTTGACTCACACGGCGTAAAGAGTGGTTATGGAATCATTAAACTAAAGCCGAAAGCCCCCCCAGACTGTCATACGCATCCGGGAACCAGAACTCCACTTTACGAAAGTAGCTTTACCAACGCCTACCAGAACCCACAATAGCTAAGACC	0	0	0	0	0	0	0	0	0	0	0	0	0	0	0	0	0	0	1	0	0	0	0	0	0	0	0	0	1	0	0	0	0
YuanRiver	Fish	Perciformes	Gobiidae	Rhinogobius	Rhinogobius cliffordpopei	ASV_224	165	N	GCGGTTATACGAGAGGCCCAAGTTGACAAACACCGGCGTAAAATGTGGCTATATACAGTATTGCACTAAAGCTAAACATCTTCAAAGCTGTTATACGCACCCGAAGACAGGAGACCCCTCCACGAAAGTGGCTTTAAATAACATTAGCCCACGAAAGCTAGGAAA	0	0	0	0	0	0	0	0	0	0	0	0	0	1	0	0	0	0	0	0	0	0	1	0	1	0	0	1	1	0	0	0	0
YuanRiver	Fish	Cypriniformes	Xenocyprididae	Hypophthalmichthys	NA	ASV_49	175	N	GCGGTTAAACGAGAGGCCCTAGTTGATAAAACCACGGCGTAAAGGGTGGTTAAGGAAAGCAAAACAAATTAAAGCCAAATGGCCCTTTGGCCGTCATACGCTTCTAGGTGTCCGAAGCCCAATTATACGAAAGTAGCTTTATTAAAGCCCACCTGACCCCACGAAAGCTGAGAAA	1	0	0	0	1	1	1	0	1	1	1	1	0	1	1	1	1	1	1	1	0	1	1	1	1	1	1	1	1	1	1	0	0
YuanRiver	Fish	Cypriniformes	Cyprinidae	NA	NA	ASV_12	169	N	GCGGTTAGACGAGAGGCCCTAGTTGATATTACAACGGCGTAAAGGGTGGTTAAGGATAAACAAAAATAAAGTCAAATGGCCCCTTGGCCGTCATACGCTTCTAGGAGTCCGAAGCCCTAATACGAAAGTAACTTTAATAAACCCACCTGACCCCACGAAAGCTGAGAAA	1	1	1	1	1	1	1	1	1	1	1	1	1	1	1	1	1	1	1	1	1	1	1	1	1	1	1	0	1	1	1	1	1
YuanRiver	Fish	Perciformes	Gobiidae	Rhinogobius	NA	ASV_106	165	N	GCGGTTATACGAGAGGCCCAAGTTGACAACTACCGGCGTAAAATGTGGCTATATACAGTATTACACTAAAGCTAAACATCTTCAAAGCTGCTATACGCACCCGAAGACAGGAGGCCCCTCCACGAAAGTGGCTTTAAACAACATTAGCCCACGAAAGCTAGGAAA	0	0	0	0	0	0	0	0	0	0	0	0	0	0	0	0	0	0	1	0	0	0	1	0	1	0	0	0	1	0	0	0	0
YuanRiver	Fish	Cypriniformes	Cobitidae	NA	NA	ASV_434	169	N	GCGGTTATACGAGAGGCCCTAGTGGATGGATACGGCGTAAAGGGTGGTTAAGGTTTAAAATAAATAAAGCCAAAAGACCTCTTGGCCGTCATACGCCCCTGAGTGTCCGAAGCTCACACACGAAAGTAGCTTTAATACGAGTTTACCTGACCCCACGAAAGCTGGGGAA	0	0	0	0	0	0	0	0	0	0	0	0	0	0	0	0	0	0	1	0	0	0	0	0	0	0	0	0	0	0	0	0	0
YuanRiver	Fish	Cypriniformes	Xenocyprididae	NA	NA	ASV_219	178	N	GCGGTTAAACGAGAGGCCCTAGTTGATAACACCACGGCGTAAAGGGTGGTTAAGGAAAGCAAGACAATTTTTTAAAGCCAAATGGCCCTTTGGCCGTCATACGCTTCTAGATGTCCGAAGCCCAATCATACGAAAGTAGCTTTAATAAAGTCCACCTGACCCCACAAAAGCTGAGAAA	0	0	0	0	0	0	0	0	0	0	0	0	0	0	0	0	0	0	0	0	1	0	1	1	1	0	1	0	0	1	0	0	0
YuanRiver	Fish	Cypriniformes	Xenocyprididae	Hypophthalmichthys	NA	ASV_148	175	N	GCGGTTAAACGAGAGGCCCTAGTTGATAAAACCACGACGTAAAGGGTGGTTAAGGAAAGCAAAGCAAATTAAAGCCAAATGACCCTTTGGCCGTCATACGCTTCTAGGTGTCCGAAGCCCAATTATACGAAAGTAGCTTTATTAAAGCCCACCTGACCCCACGAAAGCTGAGAAA	0	0	0	0	0	0	0	0	0	0	0	0	0	0	0	0	0	0	0	0	1	0	1	0	1	0	0	0	0	0	0	0	0
YuanRiver	Fish	Clupeiformes	Engraulidae	Coilia	NA	ASV_420	169	N	GCGGTTATACGAGAGACCCTAGTTGACTCACACGGCGTAAAGAGTGGTTATGGAACCATTAAACTAAAGCCGAAAGCCCCCCAGACTGTCATACGCATCCGGGAGCCAGAACTCCACTTTACGAAAGTAGCTTTGCCAACGCCTACCAGAACCCACGGTAGCTGGGGCA	0	0	0	0	0	0	0	0	0	0	0	0	0	0	0	0	0	0	1	0	1	0	1	1	1	0	0	0	1	1	0	0	0
YuanRiver	Fish	Cypriniformes	Xenocyprididae	Hypophthalmichthys	NA	ASV_514	175	N	GCGGTTAAACGAGTGGCCCTAGCTGATAAAACCACGGCGTAAAGGGTGGTTAAGGAAAGCAAAGCAAATTAAGGCCAAATGGCCCTTTGGCCGTCATACGCTTCTAGGTGTCCGAAGCCCAATTATACGAAAGTAGCTTTATTAAAGCCCACCTGACCCCACGAAAGCTGAGAAA	0	0	0	0	0	1	0	0	0	0	0	0	0	0	0	0	0	0	0	0	0	0	0	0	0	0	0	0	0	0	0	0	0
YuanRiver	Fish	Cypriniformes	Gobionidae	Pseudorasbora	Pseudorasbora parva	ASV_156	173	N	GCGGTTAAACGAGAGGCCCTAGTTGATAATATTACGGCGTAAAGGGTGGTTAAGGAAAATAAATTGATAAAGCCAAATGGCCCTTTGGCCGTCATACGCTCCTAGGTGTCCGAGGCCCGATTTTACGAAAGTAGCTTTAACATAATTAACCTGACCCCACGAAAGCTGAGAAG	0	0	0	0	0	0	0	0	0	0	0	0	0	0	0	0	0	0	0	1	0	0	1	1	1	0	0	0	1	0	0	0	0
YuanRiver	Fish	Beloniformes	Adrianichthyidae	Oryzias	NA	ASV_558	164	N	GCGGTTATACGAGAGGTTCAAGCTGATAGATAACGGCGTAAAGAGTGGTTAATTTAAACGAAAAGCTAAAGTCGAATGTTTTCAAAACTGTTATACGCACTCGAAAATAAGAAGATCAAAAACGAAAGTAACTTTAACTTTATGAACCCACGAAAGCTACGAAA	0	0	0	0	0	0	0	0	0	0	0	0	0	0	0	0	0	0	0	1	0	0	0	0	0	0	0	0	0	1	0	0	0
YuanRiver	Fish	Siluriformes	Siluridae	Silurus	Silurus asotus	ASV_89	166	N	GCGGTTATACGAAAGACCCTAGTTAATAGACACGGCGTAAAGGGTGGTTAAGGAATATAATAAATAAAGCTAAGGGCCCTCTAAGCCGTTATACGCACTCCGAGGATACGGAGCCCAAACACGAAGGTAGCTTTAAACCCCTCCTGACCCCACAAAAGCTAAGAAA	0	0	0	0	1	0	1	0	0	0	0	0	1	0	0	0	0	0	0	0	0	0	0	0	0	0	0	0	0	0	0	0	0
YuanRiver	Fish	Cypriniformes	Xenocyprididae	Hemiculter	Hemiculter leucisculus	ASV_165	178	N	GCGGTTAGACGAGAGGCCCTAGTTGATAAAACCACGGCGTAAAGGGTGGTTAAGGAGAGCAAGACGATTTTTTAAAGCCAAATGGCCCTTTGGCCGTCATACGCTTCTAGGTGCCCGAAGCCCAATTATACGAAAGTAGCTTTAACAAAGCCCGCCTGACCCCACGAAAGCTGAGAAA	0	0	0	0	0	0	0	0	0	0	0	0	0	0	0	0	0	0	1	0	0	0	1	1	1	0	0	0	0	0	0	0	0
YuanRiver	Fish	Cypriniformes	Xenocyprididae	NA	NA	ASV_132	178	N	GCGGTTAAACGAGAGGCCCTAGTTGATAAAACCACGGTGTAAAGGGTGGTTAAGGAGAGCAAGACGATTTTTTAAAGTCAAATGGCCCTTTGGCCGTCATACGCTTCTAGGTGCCCGAAGCCCAATTATACGAAAGTAGCTTTAATAAAGCCCACCTGACCCCACGAAAGCTGAGAAG	0	0	0	0	0	0	0	0	0	0	0	0	0	0	0	0	0	0	0	0	0	0	1	1	1	1	1	0	1	0	0	0	0
YuanRiver	Fish	Cypriniformes	Gobionidae	Sarcocheilichthys	Sarcocheilichthys nigripinnis	ASV_238	172	N	GCGGTTAGACGAGAAGCCCCAGTTAATAATGTTACGGCGTAAAGGGTGGTTAAGGAAAACAAATAAATAAAGCCAAATGGCCCCTTGGCCGTCATACGCTTCTGGGTGTCCGAAGTCCTATTATACGAAAGTAGCTTTAGTTAGCCCACCTGACCCCACGAAAACTGAGAAA	0	0	0	0	0	0	0	0	0	1	0	0	0	1	0	0	0	0	0	0	0	0	0	0	0	0	0	0	0	0	0	0	0
YuanRiver	Fish	Perciformes	Gobiidae	NA	NA	ASV_314	166	N	GCGGTTATACGAGAGGCCTGAGTTGACAAACCAACGGCATAAAAAGTGGTTAGTATAAATGCCCAACTAAAGCCAAACACCCTCAAAGTTGTCATATGCTATCGAAGGTAGGAGGAACCCCCACGAAAGTGGCTTTAAACCATACAACCCCACGAAAGCTAGGAAA	0	0	0	0	0	0	0	0	0	0	0	0	0	0	0	0	0	0	0	0	0	0	0	1	0	0	0	0	0	1	0	0	0
YuanRiver	Fish	Cypriniformes	Cobitidae	NA	NA	ASV_100	169	N	GCGGTTATACGAGAGGCCCCAGTTGATGAACAGGGCGTAAAGGGTGGTTAAGGTTTAACTAAAATAAAGTCAAAAGACTTCTTGGCCGTCATACGCCCCTGAATATCCGAAGCCCGTATACGAAGGTAACTTTAATATTAGCCCACCTGACCCCACGAAAACTGAGAAA	0	0	0	0	0	0	0	0	0	0	1	0	0	0	0	0	0	0	1	0	0	0	0	0	0	0	0	0	0	0	0	0	0
YuanRiver	Fish	Cypriniformes	Xenocyprididae	NA	NA	ASV_138	177	N	GCGGTTAAACGAGAGGCCCTAGTTGATAACACCACGGCGTAAAGGGTGGTTAAGGAGAATAACATATTTTTTAAAGCCAAATGGCCCTTCGGCCGTCATACGCTTCTAGGTGCCCGAAGCCCAATTACACGAAAGCAGCTTTAATAAAGCCCACCTGACCCCACGAAAGCTGAGAAA	0	0	0	0	0	0	0	0	0	0	1	0	0	0	0	0	0	0	0	0	0	0	0	0	0	0	0	0	0	0	0	0	0
YuanRiver	Fish	Cypriniformes	Xenocyprididae	Mylopharyngodon	Mylopharyngodon piceus	ASV_28	178	N	GCGGTTAAACGAGAGGCCCTAGTTGATAACACCACGGCGTAAAGGGTGGTTAAGGAAAGCAAGACAATTTTTTAAAGCCAAATGGCCCTTTGGCCGTCATACGCTTCTAGGTGTCCGAAGCCCAATCATACGAAAGTAGCTTTAATAAAGTCCACCTGACCCCACGAAAGCTGAGAAA	1	1	1	1	1	1	1	1	0	1	1	1	1	1	1	1	1	1	1	1	1	0	1	1	1	1	1	1	1	1	1	1	1
YuanRiver	Fish	Perciformes	Osphronemidae	Macropodus	NA	ASV_557	164	N	GCGGTTATACGAGAGGCTAAGGTCGATAATTAACGGCGTAAAGAGTGGTTAAATTAACAACAAAACTAAGGCCGAAAATTTTCACAGCTGTTATACGCACTCGGAGATAAGAAGCTCAACTACGAAAGTGACCTTATATGTTTGAACCCACGAAAGCCAAGACA	0	0	0	0	0	0	0	0	0	0	0	0	0	0	0	0	0	0	0	0	0	0	0	0	0	0	0	0	0	0	0	1	0
YuanRiver	Fish	Cypriniformes	Cyprinidae	Cyprinus	Cyprinus carpio	ASV_562	169	N	GCGGTTAGACGAGAGGCCCTAGTTGATATTACAACGGCGTAAAGGGTGGTTAAGGATAGACAAAAATAAAGTCAAATGGCCCCTTGGCCGTCATACGCTTCTAGGAGCCCGAAGCCCTAATACGAAAGTAACTTTAATAAACCCACCTGGCCCCACGAAAGCTGAGAAA	0	0	0	0	0	0	0	0	0	0	0	0	0	0	0	0	0	0	1	0	0	0	0	1	0	0	0	0	0	0	0	0	1
YuanRiver	Fish	Perciformes	Gobiidae	Rhinogobius	Rhinogobius brunneus	ASV_25	165	N	GCGGTTATACGAGAGGCCCAAGTTAACAAACGCCGGCGTAAAATGTGGCTATATACAGTATTACACTAAAGCTAAACATCTTCAAAGCTGTTATACGCACCCGAAGACAGGAGGCCCCTCCACGAAAGTGGCTTTAAACAACATTAGCCCACGAAAGCTAGGAAA	1	0	1	1	1	0	1	1	1	1	1	0	1	1	0	1	1	1	1	1	1	1	1	1	1	1	1	1	1	1	0	1	1
YuanRiver	Fish	Perciformes	Gobiidae	Rhinogobius	NA	ASV_160	165	N	GCGGTTATACGAGAGGCCCAAGTTAACAAACGCCGGCGTAAAATGTGGCTATATACAGTATTACACTAAAGCTAAACATCTTCAAAGCTGTTATACGCACCCGAAGACAGGAGGCCCCTCCACGAAAGTGGCTTTAAACAACATTAGCCCACGAAAGCTAGACCA	0	0	0	0	0	0	0	1	0	0	0	0	0	0	0	0	0	1	0	0	0	0	0	0	0	0	0	0	0	0	0	0	0
YuanRiver	Fish	Cypriniformes	Xenocyprididae	Parabramis	Parabramis pekinensis	ASV_526	177	N	GCGGTTAAACGAGAGGCCCTAGTTGATAGCGCCACGGCGTAAAGGGTGGTTAAGGAGAGCAAGATAATTTTTTAAAGCCAAATGGCCCTTTGGCCGTCATACGCTTCTAGGTGTCCGAAGCCCAATATACGAAAGTAGCTTTAATAAAGCCCACCTGACCCCACGAAAGCTGAGAAA	0	0	0	0	0	0	0	0	0	0	0	0	0	0	0	0	0	0	0	0	0	1	0	1	0	0	0	0	0	0	0	0	0
YuanRiver	Fish	Perciformes	Odontobutidae	Odontobutis	NA	ASV_232	163	N	GCGGTTAGACGAGAGGCTCAAGCTGATAGACGCCGGCGTAAAGAGTGGTTAATAAGTAATGAAACCAAAGCTAAACACCCTCAAAGCCGTTATACGCAGCCGGGGGCAGGAAAAACCCCCACGAAAGTGGCTTTAAAATTATGAACCCACGAAAACTAGGACA	0	0	0	0	0	0	0	0	0	0	0	0	0	0	0	0	0	1	0	0	0	0	0	0	0	0	0	0	0	0	0	0	0
YuanRiver	Fish	Cypriniformes	Xenocyprididae	Hemiculter	Hemiculter leucisculus	ASV_351	177	N	GCGGTTAAACGAGAGGCCCTAGTTGATAAAACCACGGCGTAAAGGGTGGTTAAGGAGAGCAAGACGATTTTTTAAAGCCAAATGGCCCTTTGGCCGTCATACGCTTCTAGGTGCCCGAAGCCCAATTATACGAAAGTAGCTTTAATAAACCCACCTGACCCCACGAAAGCTGAGAAA	0	0	0	0	0	0	0	0	0	0	0	0	0	0	0	0	0	0	1	1	0	0	1	1	1	0	0	1	1	0	0	0	1
YuanRiver	Fish	Beloniformes	Adrianichthyidae	Oryzias	NA	ASV_61	164	N	GCGGTTATACGAGAGGTTCGAGCTGATAGATAACGGCGTAAAGAGTGGTTAATTTAAACGAAAAGCTAAAGTCGAATGTTTTCAAAGCTGTTATACGCACTCGAAAATAAGAAGATCAAAAACGAAAGTAACTTTAACTTTATGAACCCACGAAAACTATGAAA	0	0	0	0	1	0	1	0	0	0	1	1	0	0	1	0	0	0	0	1	1	1	1	1	1	1	0	0	1	0	1	0	0
YuanRiver	Fish	Cypriniformes	Gobionidae	Abbottina	Abbottina rivularis	ASV_27	170	N	GCGGTTAAACGAGGGGCCCCAGTTGATATTAATACGGCGTAAAGGGTGGTTAAGGAAAATAAATTAATAAAGCCAAATGGCCCTTTGGCTGTCATACGCTCCTAGGTGTCCGAGGCCCAATCACACGAAAGTAGCTTTAAAACCCGCCTGACCCCACGAAAGCTGAGAAA	1	1	1	1	0	1	1	1	0	0	1	1	1	1	0	0	1	0	1	0	1	1	1	1	1	1	1	1	1	1	1	1	1
YuanRiver	Fish	Osmeriformes	Salangidae	Protosalanx	Protosalanx chinensis	ASV_54	164	N	GCGGTTAAACGGGTGGCCCAAGTTGAAAATCACCGGCGTAAAGAGTGGTTAGGGAAACAAAAAACTAAAGCCGAACACCCTCCAGGCCGTGATACGCTTCCGAGGATATGAAGCCCTACTACGAAAGTGGCTTTAATACACCTGAACCCACGACAACTAAGACA	0	0	0	0	1	0	1	1	0	0	0	0	0	0	0	0	0	1	0	1	1	1	1	1	1	0	0	0	1	0	1	1	0
YuanRiver	Fish	Cypriniformes	Gobionidae	Abbottina	Abbottina rivularis	ASV_193	170	N	GCGGTTAAGCGAGGGGCCCCAGTTGATATTAATACGGCGTAAAGGGTGGTTAAGGAAAATAAATTAATAAAGCCAAGTGGCCCTTTGGCTGTCATACGCTCCTAGGTGTCCGAGACCCAATCACACGAAAGTAGCTTTAAAACCCACCTGACCCCACGAAAGCTGAGAAA	0	0	0	0	1	0	1	0	1	1	0	1	0	0	0	0	0	0	0	0	0	0	0	0	0	0	0	0	0	0	0	0	0
YuanRiver	Fish	Siluriformes	Bagridae	NA	NA	ASV_184	170	N	GCGGTTATACGAAAGACCCTAGTTGATAAACACGGCGTAAAGGGTGGTTAAGGAAAACAAATTAATAAAGCTAAAGACCCTCTAAGCTGTCATACGCATTCCGAGAGCACGAAACCCAAACACGAAAGTAGCTTTAAACATTATTACCTGACCCCACGAAAGCTGAGAAA	0	0	0	0	0	0	0	0	0	0	0	0	0	0	0	0	0	0	0	0	1	0	0	0	0	0	0	0	1	0	0	1	0
YuanRiver	Fish	Cypriniformes	Xenocyprididae	Hypophthalmichthys	Hypophthalmichthys nobilis	ASV_131	174	N	GCGGTTAAACGAGAGGCCCTAGTTGATAAAACCACGGCGTAAAGGGTGGTTAAGGAAAGCAAAACAAATAAAGCCGAATGGCCCTTTGGCCGTCATACGCTTCTAGGTGTCCGAAGCCCAATTATACGAAAGTAGCTTTATTAAAGCCCACCTGACCCCACGAAAGCTGAGAAA	0	0	0	0	1	0	1	0	0	0	0	0	0	0	0	0	0	1	0	0	0	0	0	0	0	0	0	0	0	0	0	0	0
YuanRiver	Fish	Cypriniformes	Xenocyprididae	Ctenopharyngodon	Ctenopharyngodon idella	ASV_277	173	N	GCGGTTAAACGAGAGGCCCCAGTTGATAACACCACGGCGTAAAGGGTGGTTAAGGAAAGCAAAACAATAAAGCCAAATGGCCCTTTGGCCGTCATACGCCTCTAGGTGTCCGAAGCCCGATCATACGAAAGTGGCTTTAACAAAGCTCACCTGACCCCACGAAAGCTGAGGAA	0	0	0	0	0	0	0	0	0	0	0	0	1	0	0	0	0	0	0	0	0	0	0	0	0	0	0	0	0	0	0	0	0
YuanRiver	Fish	Cypriniformes	Gobionidae	Pseudorasbora	Pseudorasbora parva	ASV_312	173	N	GCGGTTAAACGAGAGGCCCTAGTTGATAATATTACGGCGTAAAGGGTGGTTAAGGAAAATAAATTAATAAAGCCAAATGGCCCTTTGGCCGTCATACGCTCCTAGACGTCCGAGGCCCGATCTTACGAAAGTAGCTTTAACATAATTAACCTGACCCCACGAAAGCTGAGAAA	0	0	0	0	0	0	0	0	0	0	0	0	0	0	0	0	0	0	0	0	0	0	1	1	0	0	0	0	0	0	0	1	0
YuanRiver	Fish	Cypriniformes	Gobionidae	Saurogobio	NA	ASV_516	173	N	GCGGTTAAACGATGGGCCCTAGTTGATAATATAACGGCGTAAAGGGTGGTTAAGGAGAACAAAACAATAAAGCCAAATGGCCCTTTGGCCGTCATACGCTTCCAGGTGTCCGAAGCCCAACCACACGAAAGTAGCTTTAACAAAATCCACCTGACCCCACGAAAGCTGAGAAA	0	0	0	0	0	0	0	0	0	0	0	0	0	0	0	0	0	0	1	0	0	0	0	0	0	0	0	0	0	0	0	0	0
YuanRiver	Fish	Cypriniformes	Xenocyprididae	NA	NA	ASV_111	175	N	GCGGTTAAACGAGAGGCCCTAGTTGATAACACCACGGCGTAAAGGGTGGTTAAGGAGAGTAAGATATTTTTAAAGCCAAAGGGCCCTTTGGCCGTCATACGCTTCTAGGTGTCCGAAGCCCAATCATACGAAAGTAGCTTTAACAAGCCCACCTGACCCCACGAAAACTGAGAAA	0	0	0	0	0	0	0	0	0	0	1	0	0	0	0	0	0	0	0	0	1	0	1	1	1	0	0	0	1	0	0	0	0
YuanRiver	Fish	Cypriniformes	Gobionidae	Pseudorasbora	Pseudorasbora parva	ASV_465	173	N	GCGGTTAAACGAGAGGCCCTAGTTGATAATATTACGGCGTAAAGGGTGGTTAGGGAAAATAAACTAATAAAGCCAAATGGCCCTTTGGCCGTCATACGCTCCTAGGTGTCCGAGGCCCGATTTTACGAAAGTAACTTTAACATAATTAACCTGACCCCACGAAAGCTGAGAAA	0	0	0	0	0	0	0	0	0	0	0	0	0	0	0	0	0	1	0	0	0	0	0	0	0	0	0	0	0	0	0	0	0
YuanRiver	Fish	Cypriniformes	Xenocyprididae	Hemiculter	Hemiculter leucisculus	ASV_572	178	N	GCGGTTAAACGAGAGGCCCTAGTTGATAAAACCACGGCGTAAAGGGTGGTTAAGGAGAGCAAGACGATTTTTTAAAGCCAAACGGCCCTTTGGCCGTCATACGCATCTAGGTGCCCGAAGCCCAATTATACGAAAGTAGCTTTAACAAAGCCCACCTGACCCCACGAAAGCTGAGAAA	1	0	0	0	0	0	0	0	0	0	0	0	0	0	0	0	0	0	0	0	0	0	0	0	0	0	0	0	0	0	0	0	0
YuanRiver	Fish	Perciformes	Gobiidae	Rhinogobius	Rhinogobius similis	ASV_225	164	N	GCGGTTATACGAGAGGCCCAAGTTGACAACTACCGGCGTAAAATGTAGCTAATATAGTATTACACTAAAGCTAAACATCTTCAAAGCTGTTATACGCATCCGAAGACAGGATGCCCTTCCACGAAAGTGGCTTTAAACAATATTGACCCACGAAAGCTAGGAAA	0	0	0	0	0	0	0	0	0	0	0	0	0	0	0	0	0	0	0	0	1	0	1	1	0	0	0	0	1	0	0	0	0
YuanRiver	Fish	Beloniformes	Hemiramphidae	Hyporhamphus	Hyporhamphus intermedius	ASV_367	167	N	GCGGTTATACGAGAGGCCTAAGTTTATAAGCACCGGCGTAAAGAGTGGTTAGGAGTAAAAACATAGACTAAAGCCGAACGCCCTCAAGGCTGTGATACGTCTACGAAGGTAAGAAGCTCTTCCACGAAAGTGGCTTTAATGTATCTGACCCCACGAGAGCTGAGAAA	0	0	0	0	0	0	0	0	0	0	0	0	0	0	0	0	0	0	0	0	1	0	0	1	0	0	0	0	0	0	0	1	1
YuanRiver	Fish	Cypriniformes	Xenocyprididae	Hypophthalmichthys	NA	ASV_122	175	N	GCGGTTATACGAGAGGCCCTAGTTGATAAAACCACGGCGTAAAGGGTGGTTAAGGAAAGCAAAGCAAATTAAAGCCAAATGACCCTTTGGCCGTCATACGCTTCTAGGTGTCCGAAGCCCAATTATACGAAAGTAGCTTTATTAAAGCCCACCTGACCCCACGAAAGCTGAGAAA	0	0	0	0	1	1	1	1	0	1	0	0	0	0	0	0	0	1	0	0	0	0	0	0	0	0	0	0	0	0	0	0	0
YuanRiver	Fish	Cypriniformes	Gobionidae	Pseudorasbora	Pseudorasbora parva	ASV_229	173	N	GCGGTTAAACGAGAGGCCCTAGTTGATAATATTACGGCGTAAAGGGTGGCTAAGGAAAATAAATTAATAAAGCCAAATGGCCCTTTGGCCGTCATACGCTCCTAGGTGTCCGAGGCCCGATTTTACGAAAGTAGCTTTATCATAATTAACCTGGCCCCACGAAAGCTGAGAAA	0	0	0	0	0	0	0	0	0	0	0	0	0	0	0	0	0	0	0	0	0	0	0	0	0	0	0	0	0	0	0	1	0
YuanRiver	Fish	Synbranchiformes	Mastacembelidae	NA	NA	ASV_123	164	N	GCGGTTATACGAGAGGCTCAAGTTGATAGACCACGGCGTAAAGAGTGGCTAAGAACATTAAAAAATAAAGTCGAATGCTCTCAAAGCTGTTATACGCATCCGAAAGTAAGAAGCCCAACTACGAAAGTAACTTTACACATTCTGACTCCACGAAAGCTAGGGTA	0	0	0	0	0	0	0	0	0	0	0	0	0	0	0	0	1	0	0	0	0	0	0	0	0	0	0	0	0	0	0	0	0
YuanRiver	Fish	Perciformes	Gobiidae	Rhinogobius	NA	ASV_121	165	N	GCGGTTATACGAGAGGCCCAAGTTAACAAACGCCGGCGTAAAATGTGGCTATATACAGTATTACACTAAAGCTAAACATCTTCAAAGCTGTTATACGCACCCGAGGACAGGAGGCCCCTCCACGAAAGTGGCCTCAAACAACATTAGCCCACGAAAGCTAGGAAA	0	0	0	0	1	0	1	0	0	0	0	0	0	0	0	0	0	0	0	0	0	0	0	0	0	0	0	0	0	0	0	0	0
YuanRiver	Fish	Cypriniformes	Gobionidae	Pseudorasbora	Pseudorasbora parva	ASV_419	173	N	GCGGTTAAACGAGAGGCCCTAGTTGATAATATTGCGGCGTAAAGGGTGGTTAAGGAAAATAAATTAATAAAGCCAAATGGCCCCTTGGCCGTCATACGCTCCTAGGTGTCCGAGGCCCGATTTTACGAAAGTAGCTTTAACATAATTAACCTGACCCCACGAAAGCTGAGAAA	0	0	0	0	1	1	0	0	0	0	0	0	0	0	1	0	0	0	0	0	0	0	0	0	0	0	0	0	0	0	0	0	0
YuanRiver	Fish	Cypriniformes	Xenocyprididae	NA	NA	ASV_306	178	N	GCGGTTAAACGAGAGGCCCTAGTTGATAGCACCACGGCGTAAAGGGTGGTTAAGGAAAGCAAGACGATTTTTTAAAGCCAAATGGCCCTTTGGCCGTCATACGCTTCTAGGTGTCCGAAGCCCAATCATACGAAAGTAGCTTTAATAAAGTCCACCTGACCCCACGAAAGCTGAGAAA	0	0	0	0	0	0	0	0	0	1	0	1	0	0	0	1	0	0	0	0	0	0	0	0	0	0	0	0	0	0	0	0	0
YuanRiver	Fish	Cypriniformes	Xenocyprididae	Ctenopharyngodon	Ctenopharyngodon idella	ASV_281	173	N	GCGGTTACACGGGAGGCCCCAGTTGATAACACCACGGCGTAAGGGGTGGTTAAGGAAAGCAAAACAATAAAGCCAAATGGCCCTTTGGCCGTCATACGCTTCTAGGTGTCCGAAGCCCGATCATACGAAAGTAGCTTTAACAAAGCCCACCTGACCCCACGAAAACTGAGAAA	0	0	0	0	0	0	0	0	0	0	0	0	0	0	0	0	0	0	0	1	1	0	0	1	0	0	1	0	0	0	0	0	0
YuanRiver	Fish	Perciformes	Odontobutidae	Micropercops	Micropercops swinhonis	ASV_484	163	N	GCGGTTATACGGGAGGCTCGAGTTGATAGACACCGGCGTAAAATGTGGTTAGGAAATAAATAAACTAAAGCCGAACATCTTCAAGGCTGTCATACGCACCCGAAGATATGAAGTACTAGTACGAAAGTAGCTTTAAATACCCGAACCCACGAAAGCTAGGCCA	0	0	0	0	0	0	0	0	0	0	0	0	0	0	0	0	0	0	1	0	0	0	0	0	0	0	0	0	0	0	0	0	0
YuanRiver	Fish	Cypriniformes	Xenocyprididae	NA	NA	ASV_596	178	N	GCGGTTAAACGAGAGGCCCCAGTTGATAAAACCACGGCGTAAAGGGTGGTTAAGGAGAGCAAGACGGTTTTTTAAAGACAAATGGCCCTTTGGCCGTCATACGCTTCTAGGTGCCCGGAGCCCAATTATACGAAAGTAGCTTTAACAAAGCCCACCTGACCCCACGAAAGCTGAGAAA	0	0	0	0	0	0	0	0	0	0	0	0	0	0	0	0	0	0	0	0	0	1	0	0	0	0	0	0	0	0	0	0	0
YuanRiver	Fish	Perciformes	Osphronemidae	Macropodus	NA	ASV_50	164	N	GCGGTTATACGAGAGGCTCAGGTTGATAATTAACGGCGTAAAGAGTGGTTAAATTAACAACAAAACTAAGGCCGAAAATTTTCACAGCTGTTATACGCACTCGAAGATAAGAAGCTCAACTACGAAAGTGACCTTATATGTTTGAACCCACGAAAGCCAAGACA	1	0	0	0	1	0	0	1	0	1	1	0	0	1	0	0	1	1	1	1	1	0	1	1	1	0	1	1	1	1	0	1	0
YuanRiver	Fish	Perciformes	Odontobutidae	Micropercops	Micropercops swinhonis	ASV_449	163	N	GCGGTTATACGAGAGGCTCGAGTTGATAGACACCGGCGTAAAATGTGGTTAGGAAGTAAATAAACTAAAGCCGAACATCTTCAAAGCTGTCATACGCACCCGAGGATATGAAGTACTACTACGAAAGTAGCTTTAAATATCCGAACCCACGAAAGCTAGGCCG	0	0	0	0	0	0	0	0	0	0	0	0	0	0	0	0	0	0	1	0	1	0	0	0	0	0	0	1	0	0	0	1	0
YuanRiver	Fish	Cypriniformes	Gobionidae	Pseudorasbora	NA	ASV_21	173	N	GCGGTTAAACGAGAGGCCCTAGTTGATAATATTACGGCGTAAAGGGTGGTTAAGGAAAATAAATTAATAAAGCCAAATGGCCCTTTGGCCGTCATACGCTCCTAGGTGTCCGAGGCCCGATTTTACGAAAGTAGCTTTAACATAATTAACCTGACCCCACGAAAGCTGAGAAA	1	1	1	1	1	1	1	1	1	1	1	1	1	1	1	1	1	1	1	0	1	1	1	1	1	1	1	1	1	1	1	1	1
YuanRiver	Fish	Cypriniformes	Xenocyprididae	Zacco	Zacco platypus	ASV_409	172	N	GCGGTTAAACGAGAGGTCCCAGTTGATAGCACCACGGCGTAAAGGGTGGTTAAGGGAGCAACATAATAAAGCCGAGTGGCCCTTTGGCCGTCATACGCTCCTAGGTGTCCGAAGCCCAATCACACGAAAGTAGCTTTAGTAAAGCCCACCTGACCCCACGAAAGCTGAGAAA	0	0	0	0	0	0	0	0	0	0	0	0	0	0	0	0	0	0	0	0	0	0	0	0	0	0	0	0	0	1	0	0	0
YuanRiver	Fish	Clupeiformes	Engraulidae	Coilia	NA	ASV_6	169	N	GCGGTTATACGAGAGACCCTAGTTGACTCACACGGCGTAAAGAGTGGTTATGGAATCATTAAACTAAAGCCGAAAGCCCCCCAGACTGTCATACGCATCCGGGAGCCAGAACTCCACTTTACGAAAGTAGCTTTACCAACGCCTACCAGAACCCACGATAGCTGGGGCA	1	1	1	1	1	1	1	1	1	1	1	1	1	1	1	1	1	1	1	1	1	1	1	1	1	1	1	1	1	1	1	1	1
YuanRiver	Fish	Cypriniformes	Xenocyprididae	Hemiculter	Hemiculter leucisculus	ASV_203	178	N	GCGGTTAAACGAGAGGCCCTAGCTGATAAAACCACGGCGTAAAGGGTGGTTAAGGAGAGCAAGACGATTTTTTAAAGCCAAATGGCCCTTTGGCCGTCATACGCTTCTAGGTGCCCGAAGCCCAATTATACGAAAGTAGCTTTAACAAAGCCCACCTGACCCCACGAAGGCTGAGAAA	0	0	0	0	0	0	0	0	0	0	0	0	0	0	0	0	0	0	0	0	1	0	0	0	0	1	0	1	0	0	0	0	0
YuanRiver	Fish	Cypriniformes	Xenocyprididae	Hemiculter	Hemiculter leucisculus	ASV_222	178	N	GCGGTTAAACGAGAGGCCCTAGTTGATAAAACCACGGCGTAAAGGGTGGTTAAGGAGAGCAGGACGATTTTTTAAAGCCAAATGGCCCTTTGGCCGTCATACGCTTCTAGGTGCCCGAAGCCCAGTTATACGAAAGTAGCTTTAACAAAGCCCACCTGACCCCACGAAAGCTGAGAAA	0	0	0	0	0	0	0	1	1	1	0	0	0	0	0	0	0	0	0	0	0	0	0	0	0	0	0	0	0	0	0	0	0
YuanRiver	Fish	Perciformes	Odontobutidae	Micropercops	Micropercops swinhonis	ASV_99	163	N	GCGGTTATACGAGAGGCTCGAGTTGATAGACACCGGCGTAAAGTGTGGTTAGGAAATAAATAAACTAAAGCCGAACATCTTCAAGGCTGTCATACGCACCCGAAGATATGAAGTACTACTACGAAAGTAGCTTTAAATATTCGAACCCACGAAAGCTAGGCCA	0	0	0	0	1	1	0	0	0	0	0	0	0	0	0	0	1	0	0	0	0	0	0	0	0	0	0	0	0	0	0	0	0
YuanRiver	Fish	Cypriniformes	Acheilognathidae	NA	NA	ASV_162	173	N	GCGGTTAAACGAGAGGTCCTAGTTGATGGTATTGCGGCGTAAAGGGTGGTCAGGGGCTGTAACCCAATAAAGCTGAATAGCCCCCCGGCCGTCATACGCTTCCAGGCGCTAGAAACCCAATTAAACGAAAGTAGCTTTAATAAAATTCACCTGACCCCACGAGGGCTAAGAAA	0	0	0	0	0	0	0	0	0	0	1	0	0	0	0	0	0	0	0	0	0	0	0	0	0	0	0	0	0	0	0	0	0
YuanRiver	Fish	Cypriniformes	Xenocyprididae	Hypophthalmichthys	NA	ASV_305	175	N	GCGGTTAAACGAGAGGTCCTAGTTGATAAAACCACGGCGTCAAGGGTGGTTAAGGAAAGCAAAGCAAATTAAAGCCAAATGACCCTTTGGCCGTCATACGCTTCTAGGTGTCCGAAGCCCAATTATACGAAAGTAGCTTTATTAAAGCCCACCTGACCCCACGAAAGCTGTGAAA	0	0	0	0	0	0	0	0	0	0	0	0	0	0	0	0	0	0	0	0	1	0	0	1	1	0	0	0	1	0	0	0	1
YuanRiver	Fish	Perciformes	Osphronemidae	Macropodus	NA	ASV_297	164	N	GCGGTTATACGAGAGGCTCAGGTTGATAATTAACGGCGTAAAGAGTGGTTAAATTAACAACAAGACTAAGGCCGAAAATTTTCACAGCTGTTATACGCACTCGAAGATAAGAAGCTCAACTACGAAAGTGACCTTACATGTTTGAGCCCACGAAAGCCAAGACA	0	0	0	0	0	0	0	0	0	0	0	0	0	0	0	0	0	0	0	0	0	0	1	1	0	0	0	0	0	0	0	0	0
YuanRiver	Fish	Cypriniformes	Xenocyprididae	Hypophthalmichthys	NA	ASV_632	173	N	GCGGTTAAACGAGAGGCCCTAGTTGATAAAACCACGGCGTAAAGGGTGGTTAAGGAAAGCAAACAAATTAAAGCCGAATGGCCCTTTGGCCGTCATACGCTTCTAGGTGTCCGAAGCCAATTATACGAAAGTAGCTTTATTAAAGCCCACCTGACCCCACGAAAGCTGAGAAA	0	0	0	0	0	0	0	0	0	0	0	0	0	0	0	0	0	0	0	0	1	0	0	0	0	0	0	1	0	0	0	0	1
YuanRiver	Fish	Cypriniformes	Acheilognathidae	Acheilognathus	NA	ASV_23	173	N	GCGGTTAAACGAGAGGCCCCAGTTAATAATATTACGGCGTAAAGGGTGGTTAAGGAACACAATAAAATAAAGCCAAACAGCCCCCCGGCCGTCATACGCTTCCGGGAGCTGGAAGCCCGATCCAACGAAAGTGGCTTTAGCAAGATCTGCCTGACCCCACGAAAGCTGAGGGA	0	0	1	0	0	1	1	1	0	1	1	1	1	1	0	0	0	1	1	1	1	1	1	1	1	1	1	1	1	1	1	1	1
YuanRiver	Fish	Perciformes	Odontobutidae	Micropercops	Micropercops swinhonis	ASV_17	163	N	GCGGTTATACGAGAGGCTCGAGTTGATAGACACCGGCGTAAAATGTGGTTAGGAAATAAATAAACTAAAGCCGAACATCTTCAAGGCTGTCATACGCACCCGAAGATATGAAGTACTACTACGAAAGTAGCTTTAAATATCCGAACCCACGAAAGCTAGACCA	1	0	1	1	1	1	1	1	1	1	1	1	0	1	1	1	1	1	1	1	1	1	1	1	1	1	1	1	1	1	1	1	1
YuanRiver	Fish	Cypriniformes	Cyprinidae	NA	NA	ASV_408	169	N	GCGGTTAGACGAGAGGCCCTAGTTGATATTACAACGGCGTAAAGGGTGGTTAAGGATAAACAAAAATAAAGTCAACTGGCCCCTTGGCCGTCATACGCTTCTAGGAGTCCGAAGCCCTAATACGAAAGTAACCTTAATAAACCCACCCGACCCCACGAAAGCTGAGAAA	0	0	0	0	0	0	0	0	0	0	0	0	0	0	0	0	0	0	0	0	0	0	0	1	0	0	0	1	1	0	0	0	1
YuanRiver	Fish	Perciformes	Gobiidae	Rhinogobius	NA	ASV_187	164	N	GCGGTTATACGAGGTGCCCAAGTTAACAAACGCCGGCGTAAAATGTGGCTATATACAGTATTACACTAAAGCTAAACATCTTCAAAGCTGTTATACGCACCCGAAGACAGGAGGCCCCTCCACGAAAGTGGCTTTAAACAACATTAGCCACGAAAGCTAGGAAA	0	0	0	0	0	0	0	0	0	0	0	0	0	0	0	0	0	0	0	0	1	0	0	0	1	0	0	1	1	0	0	0	0
YuanRiver	Fish	Cypriniformes	Gobionidae	Hemibarbus	Hemibarbus maculatus	ASV_249	172	N	GCGGTTAAACGAGAGGCCCTAGTTGATATTGTTACGGCGTAAAGGGTGGTTAAGGAAAGCACAACAATAAAACCGAATGGCCCTCTGGCCGTCATACGCTTCCAGGTGTCCGAAGTCCAACTCACGAAAGTAGCTTTAATACAGCCCACCTGACCCCACGAAAGCTGAGAAG	0	0	0	0	0	0	0	0	0	0	0	0	0	0	0	0	0	0	0	0	0	0	1	1	0	1	0	1	0	0	0	0	0
YuanRiver	Fish	Cypriniformes	Xenocyprididae	Hypophthalmichthys	NA	ASV_348	175	N	GCGGTTAAACGAGAGGCCCTAGTTGATAAAACCACGGCGTAAAGGGTGGTTAAGGAAAGCAAAGCAAGTTAAAGCCAAATGACCCTTTGGCCGCCATACGCTTCTAGGTGTCCGAAGCCCAATTATACGAAAGTAGCTTTATTAAAGCCCACCTGACCCCACGAAAGCTGAGAAA	0	0	0	0	0	0	0	0	1	0	0	0	0	0	0	0	0	0	0	0	0	0	0	0	0	0	0	0	0	0	0	0	0
YuanRiver	Fish	Cypriniformes	Gobionidae	Abbottina	Abbottina rivularis	ASV_334	170	N	GCGGTTAAACGAGAGGCCCCAGTTGATATTAATACGGCGTAAAGGGTGGTTAAGGAAAATAAATTAATAAAGCCAAATGGCCCTTTGGCTGTCATACGCTCCTAGGTGTCCGAGGCCCAATCACACGAAAGTAGCTTTAAAACCCGCCTGACCCCACAATAGCTAAGACC	0	0	0	0	0	0	0	0	0	0	0	0	0	0	0	0	0	0	0	0	0	0	0	1	0	1	0	0	1	1	0	0	0
YuanRiver	Fish	Perciformes	Channidae	Channa	NA	ASV_353	164	N	GCGGTTATACGAGGGACCCAAGTTGATAGTCACGGCGTAAAAAGTGGTTAAGAAAAACTATAAACTAAAGCCGAACACCTTCAAAGCTGTTATACGCATTCGAAAGTAAGAAGCCCAACTACGAAAGTGGCTTTACAACACCCAAACCCACGAAAGCTAAGAAA	0	0	0	0	0	0	0	0	0	0	0	0	0	0	0	0	0	0	0	0	1	0	0	0	1	0	0	0	0	0	0	1	0
